# Supplementary material for: An Integrated Proteomic and Transcriptomic Analysis Reveals the Venom Complexity of the Bullet Ant Paraponera clavata
Source: Toxins (Basel). 2020 May 14;12(5):324. doi: 10.3390/toxins12050324 (PMC7290781; doi:10.3390/toxins12050324)
Supplement: Supplementary file 1 [file toxins-12-00324-s001.zip]

Archive with 4 entries (3 files):
- supplementary materials/
- supplementary materials/Supplementary file 1 BLASTx Toxins and TPMs.xlsx
- supplementary materials/Supplementary file 2_Proteome.xlsx
- supplementary materials/toxins-772574 supplementary for final.docx
