# Supplementary material for: An Integrated Proteomic and Transcriptomic Analysis Reveals the Venom Complexity of the Bullet Ant Paraponera clavata
Source: Toxins (Basel). 2020 May 14;12(5):324. doi: 10.3390/toxins12050324 (PMC7290781; doi:10.3390/toxins12050324)
Supplement: Supplementary file 1 [file toxins-12-00324-s001.zip › supplementary materials/Supplementary file 1 BLASTx Toxins and TPMs.xlsx]

## Sheet: Classification
Trinity ID	Blastx Accession	Protein	% ID	length	slen	mismatch	gapopen	qstart	qend	sstart	send	E-value	Bit Score	TPM	Classification	Note
Trinity_DN9969_c1_g1_i4	XP_011863857.1	PREDICTED: icarapin-like [Vollenhovia emeryi]	57.265	117	161	47	3	304	648	46	161	1.24e-22	105	969.32	Allergenic	Proteome hit
TRINITY_DN10202_c0_g4_i2	XP_012534360.1	PREDICTED: venom allergen 3-like [Monomorium pharaonis]	57.642	229	227	93	3	59	739	1	227	3.33e-86	276	127.26	Allergenic	Proteome hit
Trinity_DN5836_c0_g1_i1	XP_011705284.1	PREDICTED: pilosulin-4-like [Wasmannia auropunctata]	70	30	92	9	0	37	126	1	30	0.000213	47.4	7.64	Allergenic
TRINITY_DN10202_c0_g4_i1	XP_012534360.1	PREDICTED: venom allergen 3-like [Monomorium pharaonis]	55.505	218	227	93	3	222	872	13	227	3.76e-72	241	0.92	Allergenic	Proteome hit
TRINITY_DN5917_c0_g1_i1	XP_012537462.1	PREDICTED: defensin-2-like [Monomorium pharaonis]	77.049	61	98	11	1	88	270	16	73	8.78e-23	96.3	89.03	Antibacterial
TRINITY_DN10210_c1_g13_i3	EFN75741.1	Serine protease easter [Harpegnathos saltator]	54.372	366	388	125	10	5	1012	35	388	4.96e-128	382	6.18	Antibacterial
Trinity_DN6463_c0_g1_i2	XP_011258020.1	PREDICTED: waprin-Phi1 [Camponotus floridanus]	77.778	126	148	28	0	168	545	20	145	4.71e-55	187	5.99	Antibacterial
Trinity_DN7210_c0_g1_i1	XP_012235424.1	PREDICTED: calreticulin [Linepithema humile]	89.461	427	479	43	2	2	1276	53	479	0	622	70.95	Coagulation	Proteome hit
TRINITY_DN22180_c0_g1_i1	XP_011060106.1	PREDICTED: vascular endothelial growth factor receptor 1 isoform X2 [Acromyrmex echinatior]	59.794	97	1411	35	3	2	280	9	105	4.05e-31	124	46.84	Coagulation
Trinity_DN10097_c1_g11_i1	XP_011696078.1	PREDICTED: protein 5NUC-like [Wasmannia auropunctata]	76.949	590	595	132	4	359	2119	5	593	0	954	25.19	Coagulation
TRINITY_DN9056_c0_g1_i1	KYQ52662.1	Vascular endothelial growth factor receptor 1 [Trachymyrmex zeteki]	82.642	386	1635	58	5	1	1155	1258	1635	0	598	7.19	Coagulation
Trinity_DN6463_c0_g1_i1	XP_011258020.1	PREDICTED: waprin-Phi1 [Camponotus floridanus]	77.778	126	148	28	0	298	675	20	145	2.23e-54	186	6.24	Coagulation
TRINITY_DN27063_c0_g1_i1	XP_011154209.1	PREDICTED: vascular endothelial growth factor A [Harpegnathos saltator] EFN88234.1	82.353	34	136	6	0	311	412	7	40	2.07e-10	64.3	3.01	Coagulation
TRINITY_DN9710_c0_g7_i2	XP_011266816.1	PREDICTED: vascular endothelial growth factor A [Camponotus floridanus]	70.414	169	208	49	1	558	1061	32	200	2.05e-79	253	1.85	Coagulation
TRINITY_DN14633_c0_g1_i1	KMR03568.1	vascular endothelial growth factor receptor 1-like protein [Lasius niger]	86.973	261	838	22	2	2	748	200	460	2.08e-146	438	1.82	Coagulation
TRINITY_DN9477_c2_g1_i1	XP_011881905.1	PREDICTED: cysteine-rich DPF motif domain-containing protein 1-like [Vollenhovia emeryi]	74.51	102	130	22	1	294	1	3	104	1.65e-48	161	1.76	Coagulation
Trinity_DN14222_c0_g1_i1	XP_014488987.1	PREDICTED: proclotting enzyme-like [Dinoponera quadriceps]	80.392	408	448	73	5	2	1222	47	448	0	685	1.63	Coagulation
TRINITY_DN9710_c0_g7_i5	XP_011266816.1	PREDICTED: vascular endothelial growth factor A [Camponotus floridanus]	63.366	202	208	70	3	923	1522	1	200	1.27e-82	266	1.34	Coagulation
TRINITY_DN10146_c1_g2_i1	EFN89457.1	Coagulation factor X [Harpegnathos saltator]	68.862	167	198	52	0	1	501	28	194	6.15e-69	221	0.91	Coagulation
TRINITY_DN11582_c0_g1_i1	EGI62038.1	Vascular endothelial growth factor receptor 1 [Acromyrmex echinatior]	65.432	405	1411	129	4	52	1236	426	829	4.04e-172	527	0.88	Coagulation
TRINITY_DN3026_c0_g2_i1	JAS05325.1	C-type lectin 8d [Sistrurus catenatus tergeminus]	93.151	73	146	5	0	61	279	1	73	3.28e-30	113	44.16	Cytotoxic
TRINITY_DN15311_c0_g1_i1	XP_011162616.1	PREDICTED: phenoloxidase 2 [Solenopsis invicta]	91.216	148	693	13	0	2	445	400	547	1.27e-90	286	3.17	Cytotoxic
TRINITY_DN9089_c0_g3_i1	XP_012221241.1	PREDICTED: endoplasmic reticulum lectin 1 isoform X1 [Linepithema humile]	100	26	513	0	0	3	80	272	297	2.91e-06	55.8	2.37	Cytotoxic
TRINITY_DN32085_c0_g1_i1	XP_011691792.1	PREDICTED: C-type lectin domain family 12 member B [Wasmannia auropunctata]	92.035	113	278	9	0	3	341	164	276	1.32e-71	225	1.9	Cytotoxic
TRINITY_DN10274_c0_g1_i1	XP_012534293.1	PREDICTED: phenoloxidase 2-like [Monomorium pharaonis]	99.254	134	693	1	0	1	402	190	323	2.33e-91	287	1.65	Cytotoxic
Trinity_DN10002_c0_g1_i1	XP_011338667.1	PREDICTED: esterase E4 [Cerapachys biroi] EZA54385.1 Esterase E4 [Cerapachys biroi]	74.188	554	557	137	3	109	1767	1	549	0	849	30.79	Esterase
TRINITY_DN10202_c0_g7_i5	XP_011341406.1	PREDICTED: venom carboxylesterase-6 [Cerapachys biroi] EZA61889.1	75.181	552	586	134	2	80	1726	34	585	0	892	28.37	Esterase
TRINITY_DN18173_c0_g1_i1	XP_018360131.1	PREDICTED: sphingomyelin phosphodiesterase-like [Trachymyrmex cornetzi]	96.053	76	332	3	0	307	80	254	329	1.18e-45	158	27.28	Esterase
TRINITY_DN10117_c0_g2_i4	XP_011149322.1	PREDICTED: venom carboxylesterase-6-like [Harpegnathos saltator]	71.03	573	582	159	2	997	2706	14	582	0	867	19.12	Esterase
TRINITY_DN10202_c0_g3_i1	EZA53176.1	Sphingomyelin phosphodiesterase [Cerapachys biroi]	85.831	367	780	52	0	30	1130	394	760	0	640	12.8	Esterase
Trinity_DN10002_c0_g1_i3	XP_011338667.1	PREDICTED: esterase E4 [Cerapachys biroi] EZA54385.1 Esterase E4 [Cerapachys biroi]	74.188	554	557	137	3	109	1767	1	549	0	849	10.83	Esterase
TRINITY_DN10202_c0_g7_i4	XP_011341406.1	PREDICTED: venom carboxylesterase-6 [Cerapachys biroi] EZA61889.1	76.364	550	586	127	2	80	1720	34	583	0	907	8.4	Esterase
TRINITY_DN15611_c0_g1_i1	XP_014488062.1	PREDICTED: sphingomyelin phosphodiesterase isoform X3 [Dinoponera quadriceps]	95.745	47	703	2	0	372	232	151	197	7.24e-22	99.8	5.48	Esterase
TRINITY_DN10117_c0_g2_i5	XP_011149322.1	PREDICTED: venom carboxylesterase-6-like [Harpegnathos saltator]	72.127	409	582	107	2	177	1394	14	418	0	633	3.25	Esterase
TRINITY_DN10117_c0_g2_i1	XP_014483778.1	PREDICTED: venom carboxylesterase-6-like isoform X2 [Dinoponera quadriceps]	78.862	246	602	52	0	1006	1743	42	287	0	423	2.79	Esterase
TRINITY_DN27187_c0_g1_i1	XP_011647309.1	PREDICTED: sphingomyelin phosphodiesterase-like isoform X2 [Pogonomyrmex barbatus]	66.142	127	516	13	1	668	288	197	293	3.26e-46	169	2.62	Esterase
TRINITY_DN7599_c0_g1_i1	EFN65390.1	Acid sphingomyelinase-like phosphodiesterase 3b [Camponotus floridanus]	83.133	83	413	14	0	2	250	330	412	9.62e-35	148	2.09	Esterase
Trinity_DN10002_c0_g1_i2	KYQ46261.1	Esterase FE4 [Trachymyrmex zeteki]	67.547	530	1411	136	4	100	1686	829	1323	0	721	1.56	Esterase
TRINITY_DN990_c0_g1_i1	XP_014488061.1	PREDICTED: sphingomyelin phosphodiesterase isoform X2 [Dinoponera quadriceps]	94.992	639	714	30	1	1	1911	76	714	0	1257	1.46	Esterase
TRINITY_DN10202_c0_g7_i3	XP_011341406.1	PREDICTED: venom carboxylesterase-6 [Cerapachys biroi] EZA61889.1	75.181	552	586	134	2	80	1726	34	585	0	892	1.18	Esterase
TRINITY_DN10202_c0_g3_i2	XP_011340163.1	PREDICTED: sphingomyelin phosphodiesterase 4 [Cerapachys biroi]	93.689	206	790	13	0	30	647	404	609	3.86e-174	401	1.06	Esterase
TRINITY_DN10117_c0_g2_i6	XP_011149322.1	PREDICTED: venom carboxylesterase-6-like [Harpegnathos saltator]	72.127	409	582	107	2	461	1678	14	418	0	632	0.38	Esterase
TRINITY_DN1787_c0_g2_i1	EZA61889.1	Venom carboxylesterase-6 [Cerapachys biroi]	89.655	87	586	9	0	848	588	166	252	7.89e-92	171	0.35	Esterase
TRINITY_DN990_c0_g2_i1	XP_014488061.1	PREDICTED: sphingomyelin phosphodiesterase isoform X2 [Dinoponera quadriceps]	94.992	639	714	30	1	1	1911	76	714	0	1257	0.21	Esterase
TRINITY_DN10062_c0_g13_i9	XP_014477391.1	PREDICTED: hyaluronidase-like [Dinoponera quadriceps]	75.562	356	688	87	0	689	1756	1	356	0	568	38.12	Hyaluronidase
TRINITY_DN10062_c0_g13_i12	XP_014477391.1	PREDICTED: hyaluronidase-like [Dinoponera quadriceps]	75.562	356	688	87	0	689	1756	1	356	0	568	23.36	Hyaluronidase
TRINITY_DN10062_c0_g13_i7	XP_014477391.1	PREDICTED: hyaluronidase-like [Dinoponera quadriceps]	75.562	356	688	87	0	689	1756	1	356	0	568	2.96	Hyaluronidase
TRINITY_DN10062_c0_g13_i16	XP_014477391.1	PREDICTED: hyaluronidase-like [Dinoponera quadriceps]	75.562	356	688	87	0	689	1756	1	356	0	568	2.63	Hyaluronidase
TRINITY_DN10062_c0_g13_i15	XP_014477391.1	PREDICTED: hyaluronidase-like [Dinoponera quadriceps]	75.562	356	688	87	0	689	1756	1	356	0	568	1.39	Hyaluronidase
TRINITY_DN10062_c0_g13_i3	XP_014477391.1	PREDICTED: hyaluronidase-like [Dinoponera quadriceps]	75.562	356	688	87	0	689	1756	1	356	0	568	1.18	Hyaluronidase
TRINITY_DN10062_c0_g13_i10	XP_014477391.1	PREDICTED: hyaluronidase-like [Dinoponera quadriceps]	75.562	356	688	87	0	689	1756	1	356	0	568	1.05	Hyaluronidase
TRINITY_DN10062_c0_g13_i5	XP_014477391.1	PREDICTED: hyaluronidase-like [Dinoponera quadriceps]	75.562	356	688	87	0	689	1756	1	356	0	568	0.51	Hyaluronidase
TRINITY_DN10062_c0_g1_i4	XP_011635767.1	PREDICTED: hyaluronidase-like [Pogonomyrmex barbatus]	71.154	52	359	14	1	2	157	117	167	2.54e-12	80.5	0.15	Hyaluronidase
Trinity_DN9555_c0_g10_i3	XP_014489127.1	PREDICTED: translationally-controlled tumor protein homolog [Dinoponera quadriceps]	94.186	172	172	10	0	73	588	1	172	1.39e-108	329	1228.86	Inflammation
TRINITY_DN17366_c0_g1_i1	KMQ85765.1	serpin b8 [Lasius niger]	74.257	101	183	26	0	304	2	41	141	1.07e-47	159	29.33	Inflammation
TRINITY_DN9633_c0_g1_i3	EFN84890.1	Serpin I2 [Harpegnathos saltator]	67.969	384	399	122	1	272	1423	17	399	1.75e-171	503	24.95	Inflammation
TRINITY_DN9965_c0_g10_i2	XP_011643111.1	PREDICTED: alaserpin-like isoform X5 [Pogonomyrmex barbatus]	60.121	331	392	131	1	276	1265	10	340	1.41e-144	426	18.03	Inflammation
TRINITY_DN8896_c0_g1_i1	XP_011154835.1	PREDICTED: serine protease inhibitor 88Ea [Harpegnathos saltator]	73.913	437	440	113	1	298	1605	1	437	0	669	16.55	Inflammation
TRINITY_DN22111_c0_g1_i1	XP_011862667.1	PREDICTED: serpin B3-like [Vollenhovia emeryi]	80.392	102	433	20	0	308	3	153	254	6.54e-53	179	12.72	Inflammation
TRINITY_DN9965_c0_g3_i1	XP_011643108.1	PREDICTED: alaserpin-like isoform X2 [Pogonomyrmex barbatus]	63.441	186	394	67	1	2	556	201	386	1.63e-74	238	2.19	Inflammation
TRINITY_DN6141_c0_g2_i1	XP_011256721.1	PREDICTED: putative neutral sphingomyelinase [Camponotus floridanus]	83.702	362	392	57	2	2	1084	30	390	0	623	12.4	Insecticidal
TRINITY_DN19026_c0_g1_i1	XP_011149475.1	PREDICTED: acid sphingomyelinase-like phosphodiesterase 3a [Harpegnathos saltator]	89.944	179	474	16	1	181	717	1	177	8.36e-111	335	2.71	Insecticidal
TRINITY_DN15984_c0_g1_i1	XP_014479981.1	PREDICTED: putative neutral sphingomyelinase isoform X3 [Dinoponera quadriceps]	67.308	104	329	29	2	707	396	224	322	4.93e-38	144	1.53	Insecticidal
TRINITY_DN7413_c0_g4_i1	KYN02327.1	Cysteine-rich protein 1 [Cyphomyrmex costatus]	82.143	112	161	16	2	5	340	54	161	3.52e-44	155	123.04	Ion Channel modulator
TRINITY_DN27917_c0_g1_i1	KYN39146.1	Cysteine-rich protein 1 [Trachymyrmex septentrionalis]	100	35	110	0	0	300	196	76	110	2.84e-06	51.6	17.76	Ion Channel modulator
TRINITY_DN9477_c1_g2_i1	XP_011881905.1	PREDICTED: cysteine-rich DPF motif domain-containing protein 1-like [Vollenhovia emeryi]	72.441	127	130	31	1	338	706	3	129	1.32e-59	196	8.23	Ion Channel modulator
TRINITY_DN4577_c0_g1_i1	XP_011146101.1	PREDICTED: omega-scoloptoxin-Ssm1a isoform X3 [Harpegnathos saltator] EFN80060.1	80.435	138	151	26	1	158	568	14	151	5.92e-75	242	5.84	Ion Channel modulator
Trinity_DN5133_c0_g1_i1	XP_011872790.1	PREDICTED: lipase 3-like [Vollenhovia emeryi]	71.807	415	536	113	4	180	1418	124	536	0	619	20.34	Lipase
Trinity_DN10238_c1_g31_i1	XP_011251705.1	PREDICTED: pancreatic lipase-related protein 2 [Camponotus floridanus] EFN71504.1	66.947	357	355	112	4	25	1089	3	355	8.47e-165	482	14.6	Lipase
Trinity_DN10238_c1_g10_i1	XP_011251705.1	PREDICTED: pancreatic lipase-related protein 2 [Camponotus floridanus] EFN71504.1	63.585	357	355	105	5	25	1032	3	355	3.99e-150	444	3.02	Lipase
Trinity_DN25262_c0_g1_i1	XP_011268192.1	PREDICTED: lipase member H isoform X1 [Camponotus floridanus]	43.408	311	305	159	8	209	1126	1	299	8.37e-73	238	1.21	Lipase
TRINITY_DN21256_c0_g1_i1	XP_012242558.1	PREDICTED: disintegrin and metalloproteinase domain-containing protein 10-like isoform X2 [Bombus impatiens]	96.703	91	862	3	0	2	274	301	391	1.62e-55	193	112.85	Metalloproteinase
TRINITY_DN20154_c0_g1_i1	EZA52689.1	Disintegrin and metalloproteinase domain-containing protein [Cerapachys biroi]	90.909	33	1251	3	0	256	354	5	37	2.29e-09	63.9	74.53	Metalloproteinase
TRINITY_DN3867_c0_g2_i1	XP_018393335.1	PREDICTED: disintegrin and metalloproteinase domain-containing protein 10 [Cyphomyrmex costatus]	70.27	111	1134	26	4	129	458	31	135	2.44e-38	149	33.74	Metalloproteinase
TRINITY_DN10053_c0_g12_i1	XP_014481531.1	PREDICTED: metalloproteinase inhibitor 1 isoform X1 [Dinoponera quadriceps]	73.841	302	303	78	1	288	1190	2	303	9.58e-111	362	30.97	Metalloproteinase
TRINITY_DN27221_c0_g1_i1	XP_012230764.1	PREDICTED: ATP-dependent zinc metalloprotease YME1 homolog [Linepithema humile]	97.17	106	750	3	0	320	3	475	580	2.25e-65	219	17.85	Metalloproteinase
TRINITY_DN3867_c0_g2_i2	XP_018393335.1	PREDICTED: disintegrin and metalloproteinase domain-containing protein 10 [Cyphomyrmex costatus]	83.942	274	1134	36	5	132	947	32	299	4.79e-150	462	17.15	Metalloproteinase
TRINITY_DN9893_c1_g15_i1	XP_012230764.1	PREDICTED: ATP-dependent zinc metalloprotease YME1 homolog [Linepithema humile]	83.673	735	750	113	7	310	2502	1	732	0	1229	15.14	Metalloproteinase
TRINITY_DN10068_c0_g2_i1	XP_020290863.1	matrix metalloproteinase-14 isoform X4 [Pseudomyrmex gracilis]	94.545	55	522	3	0	1	165	466	520	1.83e-23	115	10.63	Metalloproteinase
TRINITY_DN6904_c0_g1_i1	KMQ94016.1	adam 12 [Lasius niger]	75.333	150	730	37	0	2	451	581	730	5.36e-54	202	8.26	Metalloproteinase
TRINITY_DN475_c0_g1_i1	XP_012540261.1	PREDICTED: A disintegrin and metalloproteinase with thrombospondin motifs 9 isoform X3 [Monomorium pharaonis]	79.661	59	1764	12	0	316	140	1458	1516	7.03e-26	110	7.94	Metalloproteinase
TRINITY_DN9755_c0_g6_i6	EGI58714.1	Disintegrin and metalloproteinase domain-containing protein 12 [Acromyrmex echinatior]	70	100	1605	27	3	105	395	1506	1605	1.25e-24	123	6.25	Metalloproteinase
TRINITY_DN9219_c0_g2_i2	XP_020279000.1	matrix metalloproteinase-2-like [Pseudomyrmex gracilis]	75.397	126	127	30	1	1284	1658	1	126	1.11e-60	209	5.34	Metalloproteinase
TRINITY_DN18586_c0_g1_i1	EZA47843.1	Matrix metalloproteinase-14 [Cerapachys biroi]	91.667	144	497	12	0	3	434	174	317	2.35e-91	282	4.73	Metalloproteinase
TRINITY_DN10125_c0_g9_i1	XP_014481618.1	PREDICTED: neprilysin-11 isoform X2 [Dinoponera quadriceps]	90.574	488	763	46	0	2	1465	276	763	0	913	4.46	Metalloproteinase
TRINITY_DN2994_c0_g1_i1	KYQ49252.1	ADAM 17-like protease [Trachymyrmex zeteki]	91.241	274	637	22	1	1	816	364	637	4.58e-178	523	3.91	Metalloproteinase
TRINITY_DN27199_c0_g1_i1	XP_020280122.1	A disintegrin and metalloproteinase with thrombospondin motifs 9 isoform X4 [Pseudomyrmex gracilis]	96.552	116	1814	4	0	1	348	96	211	2.68e-71	241	3.09	Metalloproteinase
TRINITY_DN5892_c0_g1_i1	XP_018358931.1	PREDICTED: disintegrin and metalloproteinase domain-containing protein 10 [Trachymyrmex cornetzi]	87.707	724	1151	68	11	2	2152	425	1134	0	1165	2.91	Metalloproteinase
TRINITY_DN31299_c0_g1_i1	XP_011338994.1	PREDICTED: venom metalloproteinase 3 isoform X2 [Cerapachys biroi]	87.634	186	591	23	0	2	559	38	223	8.41e-112	339	2.75	Metalloproteinase
TRINITY_DN6904_c0_g3_i1	KMQ94016.1	adam 12 [Lasius niger]	73.148	216	730	53	4	3	638	481	695	5.05e-99	311	2	Metalloproteinase
TRINITY_DN21699_c0_g1_i1	XP_014475595.1	PREDICTED: matrix metalloproteinase-14 isoform X4 [Dinoponera quadriceps]	87.137	241	522	31	0	685	1407	1	241	3.7e-130	395	1.86	Metalloproteinase
TRINITY_DN3148_c0_g1_i1	XP_011882316.1	PREDICTED: neprilysin-11-like [Vollenhovia emeryi]	94.426	305	759	17	0	4	918	455	759	0	619	1.76	Metalloproteinase
TRINITY_DN8037_c0_g1_i5	XP_011338994.1	PREDICTED: venom metalloproteinase 3 isoform X2 [Cerapachys biroi]	99.197	249	591	2	0	1074	1820	343	591	1.29e-161	498	1.7	Metalloproteinase
TRINITY_DN10125_c0_g18_i1	XP_014481618.1	PREDICTED: neprilysin-11 isoform X2 [Dinoponera quadriceps]	90.574	488	763	46	0	2	1465	276	763	0	913	1.66	Metalloproteinase
TRINITY_DN8037_c0_g1_i4	XP_011338994.1	PREDICTED: venom metalloproteinase 3 isoform X2 [Cerapachys biroi]	99.197	249	591	2	0	1218	1964	343	591	4.55e-161	498	1.54	Metalloproteinase
TRINITY_DN10053_c0_g12_i6	XP_014481531.1	PREDICTED: metalloproteinase inhibitor 1 isoform X1 [Dinoponera quadriceps]	73.841	302	303	78	1	353	1255	2	303	1.16e-110	362	1.46	Metalloproteinase
TRINITY_DN1051_c0_g1_i1	XP_018361163.1	PREDICTED: matrix metalloproteinase-2-like [Trachymyrmex cornetzi]	79.778	361	629	65	4	1	1071	271	627	3.59e-162	487	1.17	Metalloproteinase
TRINITY_DN9893_c1_g15_i2	XP_012230764.1	PREDICTED: ATP-dependent zinc metalloprotease YME1 homolog [Linepithema humile]	88.651	608	750	65	4	614	2431	127	732	0	1077	1.01	Metalloproteinase
TRINITY_DN1051_c0_g2_i1	XP_018361163.1	PREDICTED: matrix metalloproteinase-2-like [Trachymyrmex cornetzi]	79.778	361	629	65	4	1	1071	271	627	5.01e-162	487	0.86	Metalloproteinase
TRINITY_DN8987_c1_g1_i1	XP_014477547.1	PREDICTED: A disintegrin and metalloproteinase with thrombospondin motifs 9 isoform X2 [Dinoponera quadriceps]	66.667	90	1840	27	3	4	267	9	97	8.21e-13	79	0.78	Metalloproteinase
TRINITY_DN377_c0_g1_i1	XP_019887611.1	PREDICTED: A disintegrin and metalloproteinase with thrombospondin motifs 2 [Cerapachys biroi]	70.968	279	531	78	3	1	831	250	527	2.19e-140	416	0.7	Metalloproteinase
TRINITY_DN26553_c0_g1_i1	XP_020285239.1	A disintegrin and metalloproteinase with thrombospondin motifs 1-like [Pseudomyrmex gracilis]	76.19	42	594	7	1	322	197	482	520	4.52e-15	70.5	0.7	Metalloproteinase
TRINITY_DN9219_c0_g2_i3	XP_012536280.1	PREDICTED: matrix metalloproteinase-17-like [Monomorium pharaonis]	82.609	92	127	16	0	175	450	35	126	1.31e-49	170	0.56	Metalloproteinase
TRINITY_DN9219_c0_g2_i4	XP_020279000.1	matrix metalloproteinase-2-like [Pseudomyrmex gracilis]	83.333	90	127	15	0	839	1108	37	126	1.06e-46	168	0.53	Metalloproteinase
TRINITY_DN9219_c0_g2_i1	XP_012536280.1	PREDICTED: matrix metalloproteinase-17-like [Monomorium pharaonis]	83.696	92	127	15	0	1465	1740	35	126	5.34e-46	169	0.48	Metalloproteinase
TRINITY_DN8037_c0_g1_i3	XP_011338994.1	PREDICTED: venom metalloproteinase 3 isoform X2 [Cerapachys biroi]	99.197	249	591	2	0	1228	1974	343	591	5.05e-161	498	0.41	Metalloproteinase
TRINITY_DN22110_c0_g1_i1	XP_018340277.1	PREDICTED: ADAM 17-like protease isoform X1 [Trachymyrmex septentrionalis]	85.878	262	735	34	2	33	815	22	281	7.4e-162	476	0.38	Metalloproteinase
TRINITY_DN6904_c0_g2_i1	KMQ94016.1	adam 12 [Lasius niger]	79.13	115	730	24	0	342	686	581	695	9.09e-50	182	0.29	Metalloproteinase
TRINITY_DN5892_c0_g1_i2	KYM88759.1	Disintegrin and metalloproteinase domain-containing protein 10, partial [Atta colombica]	92.495	493	1468	34	3	2	1477	744	1234	0	894	0.26	Metalloproteinase
Trinity_DN10254_c0_g26_i11	P41736.1	Poneratoxin [Paraponera clavata]												39656.7	Neurotoxic
Trinity_DN9710_c0_g11_i2	P41736.1	Poneratoxin [Paraponera clavata]												9278.63	Neurotoxic
Trinity_DN10254_c0_g26_i12	P41736.1	Poneratoxin [Paraponera clavata]												2413.45	Neurotoxic
Trinity_DN10254_c0_g26_i5	P41736.1	Poneratoxin [Paraponera clavata]												797.42	Neurotoxic
TRINITY_DN9942_c0_g1_i6	XP_014467324.1	PREDICTED: arginine kinase isoform X1 [Dinoponera quadriceps]	98.056	360	374	7	0	132	1211	15	374	0	739	381.91	Neurotoxic
TRINITY_DN9942_c0_g1_i1	XP_011350279.1	PREDICTED: arginine kinase isoform X1 [Cerapachys biroi]	98.333	360	388	6	0	495	1574	29	388	0	738	3.84	Neurotoxic
TRINITY_DN20052_c0_g1_i1	XP_020297280.1	acetylcholinesterase-like, partial [Pseudomyrmex gracilis]	78.571	154	277	30	2	454	2	1	154	1.11e-83	256	2.59	Neurotoxic
TRINITY_DN10254_c0_g26_i8	P41736.1	Poneratoxin [Paraponera clavata]												2.07	Neurotoxic
TRINITY_DN10254_c0_g26_i1	P41736.1	Poneratoxin [Paraponera clavata]												2.01	Neurotoxic
TRINITY_DN16260_c0_g1_i1	XP_011265934.1	PREDICTED: acetylcholinesterase [Camponotus floridanus]	83.486	109	678	18	0	1	327	540	648	1.31e-56	199	0.93	Neurotoxic
TRINITY_DN8858_c0_g1_i1	XP_012223654.1	PREDICTED: venom dipeptidyl peptidase 4 isoform X2 [Linepithema humile]	69.131	771	775	230	5	802	3093	3	772	0	1120	59.65	Peptidase
TRINITY_DN9805_c0_g1_i2	XP_014481661.1	PREDICTED: membrane metallo-endopeptidase-like 1 isoform X1 [Dinoponera quadriceps]	52.401	729	729	339	3	170	2332	1	729	0	780	46.3	Peptidase
TRINITY_DN30376_c0_g1_i1	XP_011139995.1	PREDICTED: dipeptidase 1 [Harpegnathos saltator]	98.925	93	407	1	0	3	281	297	389	1.87e-57	190	44.16	Peptidase
TRINITY_DN380_c0_g1_i1	XP_012062500.1	PREDICTED: cytosolic carboxypeptidase-like protein 5 [Atta cephalotes]	95.789	95	632	4	0	2	286	276	370	1.08e-59	201	33.56	Peptidase
TRINITY_DN13765_c0_g1_i1	KYN43954.1	Venom dipeptidyl peptidase 4 [Trachymyrmex septentrionalis]	90.909	33	745	3	0	101	3	1	33	2.53e-13	73.9	22.87	Peptidase
TRINITY_DN8858_c0_g1_i2	XP_012223653.1	PREDICTED: venom dipeptidyl peptidase 4 isoform X1 [Linepithema humile]	69.412	765	781	225	5	622	2892	14	777	0	1117	20.46	Peptidase
TRINITY_DN9798_c0_g2_i1	XP_011647483.1	PREDICTED: carboxypeptidase D-like [Pogonomyrmex barbatus]	71.269	985	1678	272	8	3	2939	699	1678	0	1446	14.33	Peptidase
TRINITY_DN4557_c0_g1_i1	XP_011337239.1	PREDICTED: venom serine carboxypeptidase [Cerapachys biroi] EZA55299.1	87.253	455	471	58	0	141	1505	17	471	0	845	11.3	Peptidase
TRINITY_DN9549_c0_g2_i1	XP_014470512.1	PREDICTED: membrane metallo-endopeptidase-like 1 [Dinoponera quadriceps]	63.808	898	874	281	12	56	2698	1	871	0	1101	9.9	Peptidase
TRINITY_DN6884_c0_g2_i1	XP_019887573.1	PREDICTED: carboxypeptidase D [Cerapachys biroi]	84.223	431	1679	63	1	135	1412	1	431	0	722	8.06	Peptidase
TRINITY_DN16030_c0_g1_i1	XP_012231065.1	PREDICTED: dipeptidyl peptidase 3 isoform X1 [Linepithema humile]	51.887	106	794	51	0	2	319	158	263	1.87e-27	114	7.94	Peptidase
TRINITY_DN5813_c0_g1_i1	XP_011153588.1	PREDICTED: lysosomal Pro-X carboxypeptidase [Harpegnathos saltator]	82.03	473	489	84	1	131	1546	17	489	0	833	7.4	Peptidase
TRINITY_DN8017_c0_g1_i1	EFN81782.1	Tripeptidyl-peptidase 2 [Harpegnathos saltator]	95.359	237	1264	10	1	3	713	1029	1264	7.28e-148	474	6.79	Peptidase
TRINITY_DN6024_c0_g1_i1	XP_011142174.1	PREDICTED: dipeptidyl peptidase 9 [Harpegnathos saltator]	94.7	849	849	44	1	239	2782	1	849	0	1660	4.05	Peptidase
TRINITY_DN11924_c0_g1_i1	XP_011877191.1	PREDICTED: zinc carboxypeptidase-like [Vollenhovia emeryi]	80.982	163	412	30	1	1	486	225	387	1.83e-89	275	2.93	Peptidase
TRINITY_DN8288_c0_g1_i2	EZA49732.1	Plasma glutamate carboxypeptidase [Cerapachys biroi]	81.761	477	481	85	1	173	1597	1	477	0	830	2.9	Peptidase
TRINITY_DN4989_c1_g1_i1	XP_011151449.1	PREDICTED: carboxypeptidase N subunit 2 [Harpegnathos saltator] EFN76626.1	80.077	261	645	38	2	1	741	385	645	1.61e-94	308	2.68	Peptidase
TRINITY_DN11408_c0_g1_i1	KMQ86224.1	carboxypeptidase m-like protein [Lasius niger]	91.71	193	221	16	0	2	580	29	221	8.95e-129	376	2.61	Peptidase
TRINITY_DN9983_c0_g2_i1	XP_014486631.1	PREDICTED: zinc carboxypeptidase-like [Dinoponera quadriceps]	73.872	421	435	110	0	166	1428	15	435	0	680	2.09	Peptidase
TRINITY_DN8288_c0_g1_i1	XP_011346091.1	PREDICTED: carboxypeptidase Q [Cerapachys biroi] EZA49732.1	81.646	474	481	85	1	119	1534	4	477	0	825	1.99	Peptidase
TRINITY_DN14906_c0_g1_i1	EZA54200.1	Carboxypeptidase D [Cerapachys biroi]	81.328	241	1480	37	2	1	714	474	709	6.43e-127	401	1.75	Peptidase
TRINITY_DN4989_c0_g2_i1	XP_011151449.1	PREDICTED: carboxypeptidase N subunit 2 [Harpegnathos saltator]	95.089	224	645	11	0	1	672	163	386	3.31e-105	326	1.72	Peptidase
TRINITY_DN10913_c0_g1_i1	XP_011146062.1	PREDICTED: cytosolic carboxypeptidase-like protein 5 [Harpegnathos saltator]	66.421	271	894	81	7	22	819	628	893	1.13e-98	325	1.48	Peptidase
TRINITY_DN30900_c0_g1_i1	XP_014488498.1	PREDICTED: dipeptidyl peptidase 3 [Dinoponera quadriceps]	45.833	312	727	162	5	4	927	407	715	4.92e-83	275	1.14	Peptidase
TRINITY_DN4989_c0_g1_i1	XP_011151449.1	PREDICTED: carboxypeptidase N subunit 2 [Harpegnathos saltator] EFN76626.1	96.522	115	645	4	0	327	671	272	386	6.1e-91	225	0.86	Peptidase
TRINITY_DN2477_c0_g2_i1	XP_018354862.1	PREDICTED: cytosolic carboxypeptidase 1-like isoform X4 [Trachymyrmex septentrionalis]	90.355	197	996	19	0	2	592	800	996	3.06e-129	397	0.63	Peptidase
TRINITY_DN2477_c0_g1_i1	KMQ94507.1	cytosolic carboxypeptidase 1 [Lasius niger]	84.127	189	229	24	2	2	568	39	221	9.99e-112	328	0.54	Peptidase
TRINITY_DN10222_c1_g12_i1	KMQ97654.1	metalloendopeptidase mitochondrial, partial [Lasius niger]	68.31	142	742	44	1	14	439	303	443	4.59e-59	208	0.49	Peptidase
TRINITY_DN10913_c0_g2_i1	XP_011146062.1	PREDICTED: cytosolic carboxypeptidase-like protein 5 [Harpegnathos saltator]	75.61	123	894	30	0	22	390	628	750	8.76e-52	189	0.48	Peptidase
TRINITY_DN6884_c0_g1_i1	XP_019887573.1	PREDICTED: carboxypeptidase D [Cerapachys biroi]	84.009	444	1679	66	1	135	1451	1	444	0	746	0.46	Peptidase
Trinity_DN1566_c0_g1_i1	XP_014470512.1	PREDICTED: membrane metallo-endopeptidase-like 1 [Dinoponera quadriceps]	77.114	201	874	44	1	604	2	561	759	5.72e-98	316	0.46	Peptidase
Trinity_DN9805_c0_g1_i3	XP_014481661.1	PREDICTED: membrane metallo-endopeptidase-like 1 isoform X1 [Dinoponera quadriceps]	49.338	529	729	260	3	170	1732	1	529	0	507	0.43	Peptidase
TRINITY_DN6884_c0_g3_i1	EZA54200.1	Carboxypeptidase D [Cerapachys biroi]	82.906	468	1480	73	2	135	1523	1	466	0	770	0.12	Peptidase
TRINITY_DN9670_c0_g1_i1	XP_012227285.1	PREDICTED: alkaline phosphatase 4-like [Linepithema humile]	77.358	530	543	113	2	475	2064	21	543	0	850	23.97	Phosphatase
TRINITY_DN8672_c0_g1_i2	KMQ98993.1	iron zinc purple acid phosphatase-like protein [Lasius niger]	88.303	436	437	51	0	387	1694	1	436	0	837	16.69	Phosphatase
TRINITY_DN22323_c0_g1_i1	XP_014480749.1	PREDICTED: iron/zinc purple acid phosphatase-like protein [Dinoponera quadriceps]	81.132	53	436	10	0	160	2	1	53	1.97e-20	94.4	15.43	Phosphatase
TRINITY_DN31340_c0_g1_i1	XP_014470073.1	PREDICTED: venom acid phosphatase Acph-1-like [Dinoponera quadriceps]	82.051	39	410	7	0	118	2	155	193	1.76e-12	71.6	10.42	Phosphatase
TRINITY_DN8672_c0_g1_i1	KMQ98993.1	iron zinc purple acid phosphatase-like protein [Lasius niger]	88.303	436	437	51	0	404	1711	1	436	0	838	8.82	Phosphatase
TRINITY_DN7368_c0_g1_i1	XP_011637126.1	PREDICTED: prostatic acid phosphatase-like isoform X2 [Pogonomyrmex barbatus]	69.88	415	485	123	2	235	1479	65	477	0	597	6.77	Phosphatase
TRINITY_DN5022_c0_g1_i1	XP_011340983.1	PREDICTED: venom acid phosphatase Acph-1 [Cerapachys biroi]	76.042	384	749	91	1	81	1229	5	388	0	607	4.75	Phosphatase
TRINITY_DN6964_c0_g1_i1	XP_012530625.1	PREDICTED: lysosomal acid phosphatase [Monomorium pharaonis]	74.742	388	394	98	0	368	1531	1	388	0	622	3.71	Phosphatase
TRINITY_DN4101_c0_g1_i2	XP_018303124.1	PREDICTED: alkaline phosphatase isoform X1 [Trachymyrmex zeteki]	85.526	456	523	65	1	1	1368	51	505	0	832	2.37	Phosphatase
TRINITY_DN5680_c0_g1_i1	XP_020281945.1	lysosomal acid phosphatase-like isoform X2 [Pseudomyrmex gracilis]	76.094	297	323	70	1	2	889	27	323	5.32e-169	481	2.37	Phosphatase
TRINITY_DN9670_c0_g1_i2	EFN82413.1	Alkaline phosphatase 4 [Harpegnathos saltator]	80.952	525	559	97	2	498	2072	31	552	0	850	2.31	Phosphatase
TRINITY_DN31848_c0_g1_i1	XP_011691573.1	PREDICTED: venom acid phosphatase Acph-1-like [Wasmannia auropunctata]	71.014	69	406	20	0	240	446	1	69	5.19e-26	110	2.09	Phosphatase
TRINITY_DN7007_c0_g1_i1	KOX79542.1	Lysosomal acid phosphatase [Melipona quadrifasciata]	71.795	39	405	11	0	251	135	48	86	7.82e-18	68.2	1.94	Phosphatase
TRINITY_DN4066_c0_g1_i1	KMQ89563.1	prostatic acid phosphatase [Lasius niger]	69.851	335	418	100	1	1	1005	78	411	7.77e-167	489	1.91	Phosphatase
TRINITY_DN16202_c0_g1_i1	XP_011161177.1	PREDICTED: alkaline phosphatase [Solenopsis invicta]	75.316	158	523	18	2	474	1	210	346	1.92e-80	244	1.81	Phosphatase
TRINITY_DN6964_c0_g1_i3	XP_019885045.1	PREDICTED: lysosomal acid phosphatase [Camponotus floridanus]	73.761	343	411	90	0	368	1396	1	343	0	550	1.02	Phosphatase
TRINITY_DN6964_c0_g1_i4	XP_012530625.1	PREDICTED: lysosomal acid phosphatase [Monomorium pharaonis]	68.299	388	394	91	1	368	1435	1	388	0	552	0.89	Phosphatase
TRINITY_DN4101_c0_g1_i1	XP_018303124.1	PREDICTED: alkaline phosphatase isoform X1 [Trachymyrmex zeteki]	85.552	353	523	50	1	193	1251	154	505	0	644	0.72	Phosphatase
TRINITY_DN9894_c0_g8_i1	XP_011262712.1	PREDICTED: phospholipase A2 [Camponotus floridanus]	47.867	211	214	90	5	110	688	6	214	3.65e-50	177	6328.2	Phospholipase
TRINITY_DN23418_c0_g1_i1	XP_011700719.1	PREDICTED: putative phospholipase B-like lamina ancestor [Wasmannia auropunctata]	55.556	81	550	30	3	243	1	430	504	6.18e-17	84.3	45.74	Phospholipase
TRINITY_DN12823_c0_g1_i1	XP_011167317.1	PREDICTED: phospholipase DDHD1-like [Solenopsis invicta]	82.796	93	311	16	0	3	281	172	264	5.46e-49	166	44.16	Phospholipase
TRINITY_DN9685_c0_g8_i2	XP_014472865.1	PREDICTED: putative phospholipase B-like lamina ancestor [Dinoponera quadriceps]	71.204	573	566	145	7	335	2014	1	566	0	825	35.68	Phospholipase
TRINITY_DN27992_c0_g1_i1	XP_019701186.1	PREDICTED: phospholipase D1 isoform X2 [Harpegnathos saltator]	89.583	96	970	10	0	2	289	114	209	5.13e-54	189	27.5	Phospholipase
TRINITY_DN7278_c0_g1_i1	XP_014483871.1	PREDICTED: group XIIA secretory phospholipase A2 [Dinoponera quadriceps]	89.474	209	209	21	1	270	893	1	209	2.97e-126	380	21.29	Phospholipase
TRINITY_DN8656_c0_g1_i2	EFN63988.1	Phospholipase A2 [Camponotus floridanus]	69.048	42	191	13	0	2	127	133	174	7.16e-09	66.6	20.63	Phospholipase
TRINITY_DN22430_c0_g1_i1	KMQ95607.1	calcium-independent phospholipase a2-gamma [Lasius niger]	56.452	124	530	49	3	8	370	1	122	8.76e-26	110	10.97	Phospholipase
TRINITY_DN9894_c0_g2_i2	XP_011262712.1	PREDICTED: phospholipase A2 [Camponotus floridanus]	47.867	211	214	90	5	110	688	6	214	1.86e-48	177	6.55	Phospholipase
TRINITY_DN7287_c0_g1_i1	XP_019701186.1	PREDICTED: phospholipase D1 isoform X2 [Harpegnathos saltator]	85.443	632	970	87	3	3	1892	342	970	0	1096	5.34	Phospholipase
TRINITY_DN9698_c3_g13_i1	XP_011346066.1	PREDICTED: phospholipase A-2-activating protein [Cerapachys biroi]	83.247	776	775	124	2	146	2461	1	774	0	1320	4.5	Phospholipase
TRINITY_DN9112_c0_g2_i2	XP_011638710.1	PREDICTED: 85/88 kDa calcium-independent phospholipase A2 [Pogonomyrmex barbatus]	86.65	794	799	103	2	270	2645	1	793	0	1372	3.49	Phospholipase
TRINITY_DN6716_c0_g2_i1	KMQ94650.1	group xiia secretory phospholipase a2 [Lasius niger]	93.333	75	207	5	0	226	2	1	75	6.91e-40	149	3.22	Phospholipase
TRINITY_DN7715_c0_g1_i1	XP_014478731.1	PREDICTED: phospholipase ABHD3 [Dinoponera quadriceps]	88.01	392	392	46	1	229	1404	2	392	0	732	2.89	Phospholipase
TRINITY_DN4058_c0_g3_i1	XP_020293400.1	group XV phospholipase A2-like [Pseudomyrmex gracilis]	88.77	374	407	41	1	336	1457	34	406	0	703	2.6	Phospholipase
TRINITY_DN9506_c0_g1_i1	XP_018304763.1	PREDICTED: phospholipase D3-like [Trachymyrmex zeteki]	83.84	526	644	75	4	2	1567	125	644	0	874	2.57	Phospholipase
TRINITY_DN6388_c0_g1_i1	XP_012218397.1	PREDICTED: phospholipase A2-like [Linepithema humile]	64.815	54	236	19	0	267	106	143	196	2.55e-06	59.7	2.36	Phospholipase
TRINITY_DN6051_c0_g1_i1	XP_011641703.1	PREDICTED: calcium-independent phospholipase A2-gamma-like isoform X2 [Pogonomyrmex barbatus]	86.973	261	630	33	1	9	791	172	431	0	433	2.3	Phospholipase
TRINITY_DN27033_c0_g1_i1	XP_012218228.1	PREDICTED: phospholipase A2-like [Linepithema humile]	56	50	248	22	0	300	449	163	212	1.56e-08	61.6	1.97	Phospholipase
TRINITY_DN9698_c3_g13_i2	XP_014481600.1	PREDICTED: phospholipase A-2-activating protein [Dinoponera quadriceps]	81.314	685	776	122	2	146	2194	1	681	0	1170	1.82	Phospholipase
TRINITY_DN9685_c0_g8_i1	XP_014472865.1	PREDICTED: putative phospholipase B-like lamina ancestor [Dinoponera quadriceps]	87.698	252	566	30	1	335	1090	1	251	1.89e-155	463	1.49	Phospholipase
TRINITY_DN10652_c0_g1_i1	XP_011154657.1	PREDICTED: phospholipase D2 isoform X1 [Harpegnathos saltator]	79.365	189	1136	38	1	157	723	1	188	2.55e-95	311	1.22	Phospholipase
TRINITY_DN21478_c0_g1_i1	XP_011647247.1	PREDICTED: phospholipase A1-like, partial [Pogonomyrmex barbatus]	53.191	47	148	22	0	710	850	95	141	2.39e-06	56.6	1.19	Phospholipase
TRINITY_DN9555_c0_g3_i1	XP_011262712.1	PREDICTED: phospholipase A2 [Camponotus floridanus]	59.524	42	214	15	1	412	287	172	211	4.45e-06	55.8	0.65	Phospholipase
TRINITY_DN27560_c0_g1_i1	XP_011262712.1	PREDICTED: phospholipase A2 [Camponotus floridanus]	60	40	214	14	1	3	122	171	208	2.11e-05	54.7	0.49	Phospholipase
TRINITY_DN4058_c0_g1_i1	XP_020293400.1	group XV phospholipase A2-like [Pseudomyrmex gracilis]	88.77	374	407	41	1	336	1457	34	406	0	703	0.29	Phospholipase
TRINITY_DN10218_c2_g11_i1	EZA53191.1	Serine proteinase stubble [Cerapachys biroi]	85.635	181	425	26	0	3	545	242	422	3.2e-112	335	834.54	Protease
TRINITY_DN10218_c2_g7_i1	EZA53191.1	Serine proteinase stubble [Cerapachys biroi]	85.294	136	425	20	0	6	413	180	315	4.35e-80	251	364.29	Protease
TRINITY_DN10218_c1_g1_i2	XP_014488937.1	PREDICTED: serine protease easter-like isoform X2 [Dinoponera quadriceps]	67.836	171	494	48	4	33	524	87	257	9.67e-61	204	160.98	Protease
TRINITY_DN11547_c0_g1_i1	KMR05322.1	serine protease snake [Lasius niger] KMR05334.1 serine protease snake [Lasius niger]	73.626	91	125	24	0	274	2	15	105	2.35e-45	150	138.22	Protease
TRINITY_DN10218_c2_g8_i1	XP_014488938.1	PREDICTED: serine protease 42-like isoform X3 [Dinoponera quadriceps]	79.757	247	437	50	0	3	743	187	433	5.27e-148	429	113.1	Protease
TRINITY_DN7128_c0_g1_i1	XP_014468660.1	PREDICTED: lysosomal aspartic protease [Dinoponera quadriceps]	79.427	384	384	79	0	126	1277	1	384	0	655	110.88	Protease
TRINITY_DN10218_c2_g6_i7	XP_014488938.1	PREDICTED: serine protease 42-like isoform X3 [Dinoponera quadriceps]	82.117	274	437	49	0	1	822	161	434	1.47e-168	483	103.37	Protease
TRINITY_DN9965_c0_g10_i1	XP_012539061.1	PREDICTED: serine protease inhibitor 3/4-like isoform X2 [Monomorium pharaonis]	57.692	364	436	143	4	57	1130	23	381	3.41e-146	430	85.6	Protease
TRINITY_DN9366_c0_g3_i1	XP_014477136.1	PREDICTED: venom serine protease-like [Dinoponera quadriceps]	54.135	399	396	166	7	118	1284	5	396	3e-138	431	84.79	Protease
TRINITY_DN10218_c2_g11_i2	XP_011641802.1	PREDICTED: serine protease 52-like [Pogonomyrmex barbatus]	84.416	154	340	24	0	1	462	187	340	1.07e-93	284	84.05	Protease
TRINITY_DN9987_c0_g2_i9	XP_011142823.1	PREDICTED: serine protease snake-like [Harpegnathos saltator]	51.299	308	375	136	1	386	1267	67	374	5.84e-102	320	83.39	Protease
TRINITY_DN9254_c0_g3_i1	EFN75465.1	Cathepsin L [Harpegnathos saltator]	78.507	335	339	72	0	306	1310	5	339	0	587	77.18	Protease
TRINITY_DN24817_c0_g1_i1	XP_014606973.1	PREDICTED: serine proteinase stubble-like isoform X3 [Polistes canadensis]	100	70	765	0	0	1	210	696	765	4.39e-32	127	74.26	Protease
TRINITY_DN10132_c1_g2_i1	KYQ58865.1	Serine proteinase stubble [Trachymyrmex zeteki]	84.722	72	252	11	0	3	218	178	249	2.24e-32	134	66.66	Protease
TRINITY_DN9758_c0_g1_i1	KMQ96720.1	serine protease easter [Lasius niger]	71.129	381	393	98	5	182	1294	14	392	0	565	61.51	Protease
TRINITY_DN10218_c2_g5_i6	XP_014488937.1	PREDICTED: serine protease easter-like isoform X2 [Dinoponera quadriceps]	39.286	112	494	45	4	342	659	119	213	6.95e-13	78.6	55.15	Protease
TRINITY_DN10132_c1_g2_i2	KYQ58865.1	Serine proteinase stubble [Trachymyrmex zeteki]	84.722	72	252	11	0	3	218	178	249	1.35e-31	134	45.59	Protease
TRINITY_DN10210_c1_g19_i1	EFN62638.1	Serine protease easter [Camponotus floridanus]	59.712	139	402	51	3	1	411	265	400	3.87e-48	169	40.02	Protease
TRINITY_DN10218_c2_g6_i5	XP_012220488.1	PREDICTED: serine protease 52-like isoform X2 [Linepithema humile]	65.501	429	421	137	4	95	1372	1	421	0	549	32.87	Protease
TRINITY_DN9569_c0_g4_i1	EFN75741.1	Serine protease easter [Harpegnathos saltator]	60.432	139	388	50	3	1	408	100	236	2.23e-50	173	32.56	Protease
TRINITY_DN10247_c12_g5_i1	KMQ86843.1	serine protease 53-like protein, partial [Lasius niger]	49.558	113	734	57	0	37	375	1	113	2.41e-42	120	30.3	Protease
TRINITY_DN10247_c12_g14_i1	KMQ86843.1	serine protease 53-like protein, partial [Lasius niger]	56.522	69	734	30	0	231	437	124	192	1.34e-29	79.7	29.13	Protease
TRINITY_DN10210_c0_g4_i1	XP_011629946.1	PREDICTED: serine protease easter-like [Pogonomyrmex barbatus]	50.459	109	377	38	4	3	320	213	308	2.82e-24	103	26.77	Protease
TRINITY_DN9987_c0_g2_i2	XP_011142823.1	PREDICTED: serine protease snake-like [Harpegnathos saltator]	51.299	308	375	136	1	386	1267	67	374	3.5e-100	320	25.95	Protease
TRINITY_DN9784_c0_g2_i1	EFN75741.1	Serine protease easter [Harpegnathos saltator]	60.92	174	388	60	3	1	504	217	388	8.05e-65	225	25.24	Protease
TRINITY_DN8991_c0_g1_i1	KYN06720.1	Serine protease snake, partial [Cyphomyrmex costatus]	43.854	301	392	128	10	459	1280	106	392	4.42e-64	223	25.05	Protease
TRINITY_DN12925_c0_g1_i1	XP_011253470.1	PREDICTED: serine protease snake isoform X2 [Camponotus floridanus]	60.784	102	333	39	1	310	8	100	201	9.64e-37	135	24.57	Protease
TRINITY_DN9987_c1_g1_i1	XP_014612385.1	PREDICTED: serine protease snake-like isoform X3 [Polistes canadensis]	70.968	62	469	18	0	309	124	408	469	1.45e-24	105	24.57	Protease
TRINITY_DN10210_c1_g14_i1	EFN75741.1	Serine protease easter [Harpegnathos saltator]	58.442	154	388	58	3	9	464	149	298	1.21e-52	180	22.94	Protease
TRINITY_DN30866_c0_g1_i1	EFN89361.1	Serine protease snake [Harpegnathos saltator]	45.545	101	424	46	4	294	4	263	358	8.87e-17	83.6	22.87	Protease
TRINITY_DN7333_c0_g1_i1	XP_014468871.1	PREDICTED: venom protease-like [Dinoponera quadriceps]	66.133	375	367	118	4	143	1264	1	367	1.78e-161	479	22.46	Protease	Proteome hit
TRINITY_DN9768_c0_g5_i1	XP_011253470.1	PREDICTED: serine protease snake isoform X2 [Camponotus floridanus]	52.901	293	333	124	4	471	1310	42	333	1.35e-96	310	21.82	Protease	Proteome hit
TRINITY_DN9992_c0_g4_i9	XP_020281820.1	serine protease snake-like isoform X2 [Pseudomyrmex gracilis]	60.769	260	338	98	3	432	1205	81	338	1.17e-105	325	21.69	Protease
TRINITY_DN10218_c2_g6_i9	XP_012220488.1	PREDICTED: serine protease 52-like isoform X2 [Linepithema humile]	66.098	410	421	128	3	333	1556	21	421	0	549	19.9	Protease
TRINITY_DN10210_c0_g1_i1	EFN75741.1	Serine protease easter [Harpegnathos saltator]	53.476	187	388	63	7	3	542	219	388	1.41e-48	186	17.45	Protease
TRINITY_DN10210_c1_g18_i1	EGI63809.1	Serine protease easter [Acromyrmex echinatior]	53.696	257	383	106	6	238	999	1	247	4.47e-87	275	17.34	Protease
TRINITY_DN9647_c0_g4_i1	EFN75741.1	Serine protease easter [Harpegnathos saltator]	53.316	377	388	153	6	353	1423	15	388	5.85e-132	409	17.17	Protease
TRINITY_DN8991_c0_g2_i1	XP_020281820.1	serine protease snake-like isoform X2 [Pseudomyrmex gracilis]	55.195	308	338	130	4	419	1336	37	338	2.14e-110	343	16.15	Protease
TRINITY_DN10210_c1_g2_i1	XP_018342831.1	PREDICTED: serine protease easter-like isoform X1 [Trachymyrmex septentrionalis]	48.837	86	382	43	1	328	585	2	86	3.85e-17	88.6	16.13	Protease
TRINITY_DN9992_c0_g4_i10	XP_020281820.1	serine protease snake-like isoform X2 [Pseudomyrmex gracilis]	55.732	314	338	131	5	368	1303	31	338	3.24e-112	343	15.72	Protease
TRINITY_DN4786_c0_g1_i1	KMQ96718.1	serine protease easter [Lasius niger]	60.424	283	302	100	3	97	918	1	280	1.17e-87	278	15.63	Protease
TRINITY_DN9992_c0_g4_i11	XP_020281820.1	serine protease snake-like isoform X2 [Pseudomyrmex gracilis]	55.625	320	338	122	7	379	1314	31	338	2.98e-112	343	15.43	Protease
TRINITY_DN10210_c0_g5_i1	EFN75741.1	Serine protease easter [Harpegnathos saltator]	62.112	161	388	49	5	3	461	232	388	4.68e-55	201	15.1	Protease
TRINITY_DN9992_c0_g4_i3	XP_012228493.1	PREDICTED: serine protease snake-like isoform X2 [Linepithema humile]	60.591	203	383	75	4	196	795	183	383	3.66e-77	249	14.39	Protease
TRINITY_DN6952_c0_g1_i1	XP_011871301.1	PREDICTED: serine protease persephone-like [Vollenhovia emeryi]	60.465	387	411	134	5	123	1241	26	407	3.29e-164	480	13.48	Protease
TRINITY_DN9784_c0_g1_i1	EFN75741.1	Serine protease easter [Harpegnathos saltator]	60.106	188	388	62	3	2	547	208	388	2.2e-72	238	12.87	Protease
TRINITY_DN20599_c0_g1_i1	KYN33194.1	Serine protease snake [Trachymyrmex septentrionalis]	90.909	99	310	9	0	2	298	212	310	2.89e-60	195	12.72	Protease
TRINITY_DN10218_c1_g3_i1	XP_011068668.1	PREDICTED: serine protease 44-like isoform X1 [Acromyrmex echinatior]	58.416	202	434	77	4	3	599	1	198	2.43e-56	193	12.01	Protease
TRINITY_DN10218_c1_g1_i1	XP_014488938.1	PREDICTED: serine protease 42-like isoform X3 [Dinoponera quadriceps]	63.354	161	437	52	4	33	494	18	178	6.3e-50	175	11.39	Protease
TRINITY_DN9987_c0_g2_i1	XP_011142823.1	PREDICTED: serine protease snake-like [Harpegnathos saltator]	51.361	294	375	129	1	198	1037	81	374	2.31e-92	300	11	Protease
TRINITY_DN1547_c0_g1_i1	XP_012220087.1	PREDICTED: venom serine protease 34-like, partial [Linepithema humile]	58	100	244	42	0	3	302	145	244	3.03e-36	134	10.31	Protease
TRINITY_DN2586_c0_g1_i1	XP_018310829.1	PREDICTED: serine protease easter-like isoform X1 [Trachymyrmex zeteki]	53.75	80	384	35	2	217	456	1	78	1.19e-17	88.2	9.43	Protease
TRINITY_DN10210_c0_g2_i1	EFN75741.1	Serine protease easter [Harpegnathos saltator]	56.081	148	388	48	6	2	424	251	388	4.92e-39	150	9.12	Protease
TRINITY_DN10132_c1_g2_i3	XP_011641802.1	PREDICTED: serine protease 52-like [Pogonomyrmex barbatus]	86.486	74	340	10	0	3	224	266	339	1.23e-33	139	8.77	Protease
TRINITY_DN10210_c1_g3_i1	EFN62638.1	Serine protease easter [Camponotus floridanus]	52.632	247	402	101	3	451	1146	28	273	1.69e-79	258	7.63	Protease
TRINITY_DN10218_c2_g6_i1	XP_012220488.1	PREDICTED: serine protease 52-like isoform X2 [Linepithema humile]	65.501	429	421	137	4	95	1372	1	421	0	549	7.6	Protease
TRINITY_DN20070_c0_g1_i1	XP_012228491.1	PREDICTED: serine protease snake-like isoform X1 [Linepithema humile]	44.554	101	460	38	5	2	277	47	138	2.02e-08	60.5	7.5	Protease
TRINITY_DN10218_c2_g6_i3	XP_012220488.1	PREDICTED: serine protease 52-like isoform X2 [Linepithema humile]	65.501	429	421	137	4	95	1372	1	421	0	549	7.23	Protease
TRINITY_DN9992_c0_g4_i4	XP_012228493.1	PREDICTED: serine protease snake-like isoform X2 [Linepithema humile]	63.452	197	383	67	4	447	1028	189	383	8.13e-79	256	7.04	Protease
TRINITY_DN9569_c0_g3_i3	EFN75741.1	Serine protease easter [Harpegnathos saltator]	51.273	275	388	127	3	168	977	7	279	3.43e-91	286	6.97	Protease
TRINITY_DN8359_c0_g2_i1	XP_018303447.1	PREDICTED: serine protease persephone-like isoform X1 [Trachymyrmex zeteki]	62.595	393	382	128	6	333	1487	1	382	1.88e-168	499	6.89	Protease
TRINITY_DN7333_c0_g2_i1	XP_014468871.1	PREDICTED: venom protease-like [Dinoponera quadriceps]	66.133	375	367	118	4	143	1264	1	367	1.83e-161	479	6.84	Protease
TRINITY_DN10210_c1_g11_i1	EGI63809.1	Serine protease easter [Acromyrmex echinatior]	46.429	112	383	53	3	230	565	2	106	2.07e-20	97.1	6.7	Protease
TRINITY_DN9987_c0_g2_i11	XP_011142823.1	PREDICTED: serine protease snake-like [Harpegnathos saltator]	51.299	308	375	136	1	386	1267	67	374	5.84e-102	320	6.5	Protease
TRINITY_DN10210_c1_g18_i2	XP_018357737.1	PREDICTED: serine protease easter-like [Trachymyrmex cornetzi] KYN27228.1	52.809	178	382	76	2	238	771	1	170	6.8e-55	192	6.44	Protease
TRINITY_DN5891_c0_g1_i1	XP_019884623.1	PREDICTED: serine protease HTRA2, mitochondrial [Camponotus floridanus] EFN62839.1	70.998	431	426	113	7	168	1439	1	426	0	598	6.33	Protease
TRINITY_DN10106_c0_g2_i3	XP_012232526.1	PREDICTED: putative serine protease K12H4.7 [Linepithema humile]	78.423	482	495	102	2	239	1681	15	495	0	836	6.08	Protease
TRINITY_DN9992_c0_g4_i2	XP_018366019.1	PREDICTED: serine protease snake-like isoform X3 [Trachymyrmex cornetzi]	63.393	112	295	40	1	33	365	184	295	5.87e-42	150	5.87	Protease
TRINITY_DN9992_c0_g4_i1	XP_020281820.1	serine protease snake-like isoform X2 [Pseudomyrmex gracilis]	56.478	301	338	120	5	547	1443	45	336	5.18e-109	337	5.64	Protease
TRINITY_DN9569_c0_g3_i2	EFN75741.1	Serine protease easter [Harpegnathos saltator]	51.273	275	388	127	3	245	1054	7	279	1.04e-90	286	5.58	Protease
TRINITY_DN9992_c0_g4_i6	XP_020281820.1	serine protease snake-like isoform X2 [Pseudomyrmex gracilis]	62.661	233	338	83	3	445	1137	108	338	5.79e-98	305	5.41	Protease
TRINITY_DN18062_c0_g1_i1	EFN75741.1	Serine protease easter [Harpegnathos saltator]	52.74	146	388	60	5	2	415	244	388	1.49e-42	153	5.28	Protease
TRINITY_DN9674_c0_g3_i1	KMQ96721.1	serine protease easter [Lasius niger]	69.512	82	331	24	1	131	373	246	327	3.37e-32	124	5.28	Protease
TRINITY_DN8991_c0_g1_i2	XP_020281816.1	serine protease snake-like isoform X1 [Pseudomyrmex gracilis]	42.935	368	523	172	12	252	1253	160	523	9.95e-67	233	5.26	Protease
TRINITY_DN9987_c0_g2_i10	XP_011142823.1	PREDICTED: serine protease snake-like [Harpegnathos saltator]	51.361	294	375	129	1	198	1037	81	374	4.93e-91	300	5.22	Protease
TRINITY_DN16734_c0_g1_i1	XP_014468689.1	PREDICTED: cathepsin L1-like [Dinoponera quadriceps]	77.273	22	343	5	0	67	2	44	65	0.16	41.2	4.96	Protease
TRINITY_DN10210_c0_g1_i2	EFN75741.1	Serine protease easter [Harpegnathos saltator]	53.476	187	388	63	7	3	542	219	388	1.29e-48	186	4.19	Protease
TRINITY_DN10210_c1_g13_i5	EFN75741.1	Serine protease easter [Harpegnathos saltator]	56.019	216	388	76	6	504	1118	181	388	6.34e-71	244	3.99	Protease
TRINITY_DN10210_c1_g3_i2	EFN62638.1	Serine protease easter [Camponotus floridanus]	50.424	236	402	101	3	451	1113	28	262	8.94e-95	235	3.91	Protease
TRINITY_DN7286_c0_g2_i1	XP_018310829.1	PREDICTED: serine protease easter-like isoform X1 [Trachymyrmex zeteki]	51.928	389	384	176	5	268	1416	1	384	9.81e-119	370	3.81	Protease
TRINITY_DN9569_c0_g2_i2	XP_018405715.1	PREDICTED: serine protease easter-like [Cyphomyrmex costatus]	48.696	230	381	99	2	2	691	61	271	3.11e-67	221	3.78	Protease
TRINITY_DN10218_c2_g3_i1	XP_012220488.1	PREDICTED: serine protease 52-like isoform X2 [Linepithema humile]	79.832	119	421	23	1	2	355	236	354	3.6e-65	212	3.77	Protease
TRINITY_DN9965_c0_g7_i1	XP_012233788.1	PREDICTED: serine protease inhibitor 3/4-like isoform X14 [Linepithema humile]	57.895	57	400	23	1	1302	1472	342	397	1.27e-10	75.1	3.56	Protease
TRINITY_DN8991_c0_g2_i2	XP_020281820.1	serine protease snake-like isoform X2 [Pseudomyrmex gracilis]	55.195	308	338	130	4	419	1336	37	338	1.19e-109	343	3.47	Protease
TRINITY_DN12986_c0_g1_i1	XP_011646893.1	PREDICTED: cathepsin O-like isoform X2 [Pogonomyrmex barbatus]	76.336	131	380	31	0	115	507	46	176	2.84e-67	218	3.11	Protease
TRINITY_DN6056_c0_g1_i2	XP_011256317.1	PREDICTED: serine protease nudel [Camponotus floridanus]	64.148	569	2036	197	5	2	1699	1471	2035	0	762	2.96	Protease
TRINITY_DN9674_c0_g1_i2	XP_018357737.1	PREDICTED: serine protease easter-like [Trachymyrmex cornetzi] KYN27228.1	59.718	355	382	140	2	388	1443	27	381	1.96e-152	459	2.72	Protease
TRINITY_DN3809_c0_g2_i1	XP_012231040.1	PREDICTED: serine protease easter-like [Linepithema humile]	65.764	406	391	118	4	177	1394	7	391	0	541	2.66	Protease
TRINITY_DN9674_c0_g1_i4	XP_018357737.1	PREDICTED: serine protease easter-like [Trachymyrmex cornetzi] KYN27228.1	68.966	116	382	35	1	56	400	266	381	4.9e-45	170	2.65	Protease
TRINITY_DN8991_c0_g1_i3	XP_012228493.1	PREDICTED: serine protease snake-like isoform X2 [Linepithema humile]	42.439	205	383	83	5	384	923	77	271	3.22e-34	144	2.63	Protease
TRINITY_DN14887_c0_g1_i1	XP_011629948.1	PREDICTED: serine protease easter-like [Pogonomyrmex barbatus]	81.301	123	313	23	0	3	371	106	228	1.32e-69	220	2.6	Protease
TRINITY_DN10210_c0_g5_i3	EFN75741.1	Serine protease easter [Harpegnathos saltator]	62.112	161	388	49	5	3	461	232	388	8.05e-59	201	2.57	Protease
TRINITY_DN9992_c0_g4_i8	XP_012228493.1	PREDICTED: serine protease snake-like isoform X2 [Linepithema humile]	64.502	231	383	77	4	434	1117	155	383	7.47e-100	311	2.53	Protease
TRINITY_DN9254_c0_g3_i2	EFN75465.1	Cathepsin L [Harpegnathos saltator]	78.507	335	339	72	0	250	1254	5	339	0	587	2.33	Protease
TRINITY_DN18154_c0_g1_i1	EFN66897.1	Cathepsin K [Camponotus floridanus]	79.736	227	295	46	0	101	781	2	228	2.47e-133	387	2.29	Protease
TRINITY_DN10218_c2_g5_i7	XP_014488937.1	PREDICTED: serine protease easter-like isoform X2 [Dinoponera quadriceps]	39.286	112	494	45	4	314	631	119	213	1.6e-12	77	2.23	Protease
TRINITY_DN10210_c0_g5_i4	EFN75741.1	Serine protease easter [Harpegnathos saltator]	62.112	161	388	49	5	3	461	232	388	1.86e-55	201	2.15	Protease
TRINITY_DN10210_c1_g13_i2	XP_018357737.1	PREDICTED: serine protease easter-like [Trachymyrmex cornetzi] KYN27228.1	51.111	135	382	52	3	2	379	41	170	1.18e-36	139	2.15	Protease
TRINITY_DN10218_c1_g4_i1	XP_014488937.1	PREDICTED: serine protease easter-like isoform X2 [Dinoponera quadriceps]	64.865	111	494	38	1	55	387	148	257	7.15e-41	150	2.12	Protease
TRINITY_DN25015_c0_g1_i1	XP_014612385.1	PREDICTED: serine protease snake-like isoform X3 [Polistes canadensis]	77.273	44	469	10	0	3	134	426	469	2.2e-14	79.3	2.01	Protease
TRINITY_DN23664_c0_g1_i1	XP_011636166.1	PREDICTED: cysteine protease ATG4B [Pogonomyrmex barbatus]	87.037	108	324	9	1	222	545	1	103	3.34e-61	201	1.99	Protease
TRINITY_DN9992_c0_g4_i5	XP_012228493.1	PREDICTED: serine protease snake-like isoform X2 [Linepithema humile]	63.452	197	383	67	4	436	1017	189	383	7.38e-79	256	1.94	Protease
TRINITY_DN25458_c0_g1_i1	XP_018310831.1	PREDICTED: serine protease easter-like isoform X2 [Trachymyrmex zeteki]	57.823	147	379	59	1	455	24	124	270	2.88e-54	184	1.9	Protease
TRINITY_DN14165_c0_g1_i1	EFN84119.1	Cathepsin O [Harpegnathos saltator]	83.085	201	353	34	0	3	605	152	352	3.45e-122	358	1.82	Protease
TRINITY_DN9992_c0_g4_i7	XP_020281820.1	serine protease snake-like isoform X2 [Pseudomyrmex gracilis]	56.478	301	338	120	5	359	1255	45	336	6.74e-110	337	1.75	Protease
TRINITY_DN10210_c1_g7_i4	XP_018405715.1	PREDICTED: serine protease easter-like [Cyphomyrmex costatus]	42.958	142	381	69	1	397	822	5	134	4.66e-32	130	1.75	Protease
TRINITY_DN23962_c0_g1_i1	XP_012231040.1	PREDICTED: serine protease easter-like [Linepithema humile]	57.639	144	391	58	2	5	433	250	391	2.32e-49	172	1.7	Protease
TRINITY_DN2934_c0_g1_i1	EZA50895.1	Venom serine protease [Cerapachys biroi]	59.155	71	628	28	1	193	405	68	137	2.79e-20	95.5	1.67	Protease
TRINITY_DN10210_c0_g5_i2	EFN75741.1	Serine protease easter [Harpegnathos saltator]	62.112	161	388	49	5	3	461	232	388	2.09e-55	201	1.64	Protease
TRINITY_DN21881_c0_g1_i1	KZC15183.1	ADAM 17-like protease, partial [Dufourea novaeangliae]	100	214	718	0	0	2	643	271	484	8.61e-152	447	1.59	Protease
TRINITY_DN10210_c1_g15_i1	EFN62638.1	Serine protease easter [Camponotus floridanus]	56.667	150	402	54	2	24	446	167	314	5.82e-50	173	1.59	Protease
TRINITY_DN9569_c0_g5_i1	XP_020279868.1	serine protease easter-like [Pseudomyrmex gracilis]	54.386	114	377	52	0	37	378	161	274	7.29e-36	135	1.45	Protease
TRINITY_DN9965_c0_g14_i1	XP_018376432.1	PREDICTED: serine protease inhibitor 3/4-like isoform X17 [Trachymyrmex cornetzi]	53.968	63	401	29	0	7	195	336	398	5.07e-10	71.6	1.45	Protease
TRINITY_DN24994_c0_g1_i1	ACK57788.1	Cathepsin C [Litopenaeus vannamei]	54.286	35	451	16	0	207	103	13	47	4.4	38.1	1.44	Protease
TRINITY_DN10218_c2_g5_i10	XP_014488938.1	PREDICTED: serine protease 42-like isoform X3 [Dinoponera quadriceps]	35.484	93	437	38	3	302	565	46	121	8.46e-05	57	1.42	Protease
TRINITY_DN10210_c1_g4_i1	EFN75741.1	Serine protease easter [Harpegnathos saltator]	60	170	388	60	2	5	505	94	258	1.22e-65	214	1.28	Protease
TRINITY_DN10218_c1_g3_i2	XP_011068668.1	PREDICTED: serine protease 44-like isoform X1 [Acromyrmex echinatior]	55.114	176	434	72	2	20	538	27	198	7.79e-48	170	1.22	Protease
TRINITY_DN9987_c0_g2_i12	XP_011142823.1	PREDICTED: serine protease snake-like [Harpegnathos saltator]	52.041	294	375	127	1	198	1037	81	374	1.91e-92	304	1.21	Protease
TRINITY_DN7286_c0_g1_i1	EGI63809.1	Serine protease easter [Acromyrmex echinatior]	49.691	324	383	152	5	268	1227	1	317	1.69e-93	295	1.2	Protease
TRINITY_DN9784_c0_g3_i1	XP_012231040.1	PREDICTED: serine protease easter-like [Linepithema humile]	73.77	61	391	15	1	4	183	331	391	2.42e-19	96.7	1.19	Protease
TRINITY_DN10218_c2_g6_i4	XP_012220488.1	PREDICTED: serine protease 52-like isoform X2 [Linepithema humile]	65.501	429	421	137	4	95	1372	1	421	0	549	1.15	Protease
TRINITY_DN10210_c1_g7_i2	XP_018405715.1	PREDICTED: serine protease easter-like [Cyphomyrmex costatus]	42.958	142	381	69	1	310	735	5	134	1.78e-32	131	1.15	Protease
TRINITY_DN9987_c0_g2_i6	XP_011142823.1	PREDICTED: serine protease snake-like [Harpegnathos saltator]	51.361	294	375	129	1	241	1080	81	374	1.11e-90	300	1.12	Protease
TRINITY_DN8359_c0_g1_i1	XP_011262835.1	PREDICTED: serine protease snake [Camponotus floridanus]	65.306	49	391	14	2	309	446	1	49	6.51e-08	60.5	1.09	Protease
TRINITY_DN9992_c0_g9_i2	XP_011253470.1	PREDICTED: serine protease snake isoform X2 [Camponotus floridanus]	49.468	188	333	75	5	201	749	31	203	1.04e-50	178	1.04	Protease
TRINITY_DN10210_c1_g9_i1	EFN75741.1	Serine protease easter [Harpegnathos saltator]	55.495	182	388	64	2	5	550	94	258	9.55e-63	207	0.97	Protease
TRINITY_DN10210_c1_g17_i1	XP_012231040.1	PREDICTED: serine protease easter-like [Linepithema humile]	60.448	134	391	48	3	1	396	261	391	7.54e-47	165	0.96	Protease
TRINITY_DN16479_c0_g1_i1	XP_011629946.1	PREDICTED: serine protease easter-like [Pogonomyrmex barbatus]	70.455	88	377	23	3	2	256	290	377	5.29e-32	130	0.94	Protease
TRINITY_DN9987_c0_g2_i3	XP_014477878.1	PREDICTED: serine protease snake-like isoform X1 [Dinoponera quadriceps]	55.789	190	311	84	0	1	570	101	290	2.51e-73	232	0.87	Protease
TRINITY_DN10218_c2_g5_i1	XP_014488936.1	PREDICTED: serine protease easter-like isoform X1 [Dinoponera quadriceps]	35.955	89	506	35	3	342	593	119	190	6.32e-05	57.8	0.87	Protease
TRINITY_DN6962_c0_g2_i1	XP_011253470.1	PREDICTED: serine protease snake isoform X2 [Camponotus floridanus]	66.667	300	333	88	2	20	883	34	333	6.15e-146	427	0.85	Protease
TRINITY_DN6962_c0_g3_i1	XP_011253470.1	PREDICTED: serine protease snake isoform X2 [Camponotus floridanus]	66.667	300	333	88	2	20	883	34	333	7.47e-145	427	0.84	Protease
TRINITY_DN12014_c0_g1_i1	EFN86241.1	Serine proteinase stubble [Harpegnathos saltator]	76.282	156	508	35	2	674	210	162	316	2.55e-31	134	0.8	Protease
TRINITY_DN10210_c1_g13_i1	EFN75741.1	Serine protease easter [Harpegnathos saltator]	52.446	368	388	128	10	5	1009	35	388	9.75e-121	372	0.71	Protease
TRINITY_DN9674_c0_g1_i1	XP_018357737.1	PREDICTED: serine protease easter-like [Trachymyrmex cornetzi] KYN27228.1	61.194	335	382	127	2	3	998	47	381	1.86e-147	441	0.67	Protease
TRINITY_DN10218_c2_g6_i2	XP_012220488.1	PREDICTED: serine protease 52-like isoform X2 [Linepithema humile]	63.613	393	421	126	5	5	1174	1	379	6e-161	467	0.64	Protease
TRINITY_DN10210_c1_g5_i1	KMQ96721.1	serine protease easter [Lasius niger]	55.422	83	331	37	0	399	647	123	205	4.1e-44	103	0.62	Protease
TRINITY_DN10218_c2_g5_i3	XP_014488936.1	PREDICTED: serine protease easter-like isoform X1 [Dinoponera quadriceps]	35.955	89	506	35	3	342	593	119	190	2.44e-05	57.8	0.62	Protease
TRINITY_DN10210_c1_g7_i3	XP_018405715.1	PREDICTED: serine protease easter-like [Cyphomyrmex costatus]	42.958	142	381	69	1	474	899	5	134	7.93e-32	131	0.52	Protease
TRINITY_DN6056_c0_g1_i1	XP_011256317.1	PREDICTED: serine protease nudel [Camponotus floridanus]	61.95	318	2036	119	2	699	1652	1720	2035	0	443	0.47	Protease
TRINITY_DN9366_c0_g2_i1	XP_014477083.1	PREDICTED: venom serine protease-like [Dinoponera quadriceps]	45.783	166	403	79	4	118	603	4	162	9.16e-36	140	0.43	Protease
TRINITY_DN4852_c0_g1_i1	XP_012228498.1	PREDICTED: serine protease snake-like isoform X2 [Linepithema humile]	61.538	195	375	73	2	6	590	133	325	1.86e-79	250	0.4	Protease
TRINITY_DN4852_c0_g2_i1	XP_012228498.1	PREDICTED: serine protease snake-like isoform X2 [Linepithema humile]	61.026	195	375	74	2	6	590	133	325	1.16e-78	248	0.4	Protease
TRINITY_DN10210_c1_g16_i1	EFN75741.1	Serine protease easter [Harpegnathos saltator]	48.131	214	388	62	3	5	646	94	258	2.62e-58	197	0.31	Protease
TRINITY_DN9674_c0_g1_i3	XP_018357737.1	PREDICTED: serine protease easter-like [Trachymyrmex cornetzi] KYN27228.1	59.116	362	382	145	2	150	1226	20	381	2.12e-154	461	0.28	Protease
TRINITY_DN6962_c0_g4_i1	XP_011253470.1	PREDICTED: serine protease snake isoform X2 [Camponotus floridanus]	66.667	300	333	88	2	20	883	34	333	1.9e-146	427	0.28	Protease
TRINITY_DN6962_c0_g1_i1	XP_011253470.1	PREDICTED: serine protease snake isoform X2 [Camponotus floridanus]	66.667	300	333	88	2	20	883	34	333	3.18e-146	427	0.26	Protease
TRINITY_DN10218_c2_g5_i5	XP_014488936.1	PREDICTED: serine protease easter-like isoform X1 [Dinoponera quadriceps]	35.955	89	506	35	3	342	593	119	190	2.29e-05	57.8	0.23	Protease
TRINITY_DN10210_c1_g13_i4	EFN75741.1	Serine protease easter [Harpegnathos saltator]	59.346	214	388	73	6	504	1121	181	388	1.04e-76	252	0.18	Protease
TRINITY_DN5808_c0_g1_i1	XP_011257508.1	PREDICTED: omega-conotoxin-like protein 1 [Camponotus floridanus]	87.5	80	80	8	1	79	312	1	80	3.39e-42	145	253.21	Unknown
TRINITY_DN6752_c0_g1_i1	XP_011644466.1	PREDICTED: omega-conotoxin-like protein 1 [Pogonomyrmex barbatus]	66.667	48	76	16	0	41	184	1	48	1.24e-12	72.8	43.79	Unknown
TRINITY_DN5808_c0_g2_i1	XP_012059308.1	PREDICTED: omega-conotoxin-like protein 1 [Atta cephalotes]	93.182	44	77	3	0	185	316	34	77	5.01e-26	89.7	23.24	Unknown
TRINITY_DN6752_c1_g1_i1	XP_011644466.1	PREDICTED: omega-conotoxin-like protein 1 [Pogonomyrmex barbatus]	66.667	48	76	16	0	198	55	1	48	1.02e-14	72.4	19.27	Unknown
TRINITY_DN5808_c0_g3_i1	XP_011257508.1	PREDICTED: omega-conotoxin-like protein 1 [Camponotus floridanus]	95.652	46	80	2	0	167	304	35	80	1.72e-25	95.9	8.11	Unknown
TRINITY_DN6752_c0_g2_i1	XP_011644466.1	PREDICTED: omega-conotoxin-like protein 1 [Pogonomyrmex barbatus]	66.667	48	76	16	0	97	240	1	48	2.6e-12	72	3.93	Unknown
TRINITY_DN5808_c0_g4_i1	XP_011257508.1	PREDICTED: omega-conotoxin-like protein 1 [Camponotus floridanus]	97.727	44	80	1	0	519	650	37	80	2.98e-20	92.4	1.64	Unknown
TRINITY_DN9771_c0_g2_i1	ARK20019.1	venom protein [Ampulex compressa]	39.568	139	255	77	2	234	650	68	199	3.55e-21	100	1.6	Unknown
TRINITY_DN20196_c0_g1_i1	XP_003485910.1	PREDICTED: U8-agatoxin-Ao1a-like isoform X1 [Bombus impatiens]	95.652	46	107	2	0	539	402	62	107	5.75e-23	97.4	0.81	Unknown

## Sheet: TPMs
	Antibacterial	Insecticidal	Allergenic	Ion Channel modulator	Lipase	Cytotoxic	Inflammation	Hyaluronidase	Unknown	Neurotoxic	Coagulation	Phosphatase	Esterase	Phospholipase	Peptidase	Metalloproteinase	Protease
1	5.99	1.53	0.92	5.84	1.21	1.65	2.19	0.15	0.81	0.93	0.88	0.72	0.21	0.29	0.12	0.26	0.18
2	6.18	2.71	7.64	8.23	3.02	1.9	12.72	0.51	1.6	2.01	0.91	0.89	0.35	0.49	0.43	0.29	0.23
3	89.03	12.4	127.26	17.76	14.6	2.37	16.55	1.05	1.64	2.07	1.34	1.02	0.38	0.65	0.46	0.38	0.26			cathepsins
4			969.32	123.04	20.34	3.17	18.03	1.18	3.93	2.59	1.63	1.81	1.06	1.19	0.46	0.41	0.28
5						44.16	24.95	1.39	8.11	3.84	1.76	1.91	1.18	1.22	0.48	0.48	0.28
6							29.33	2.63	19.27	381.91	1.82	1.94	1.46	1.49	0.49	0.53	0.31
7							1228.86	2.96	23.24	797.42	1.85	2.09	1.56	1.82	0.54	0.56	0.4
8								23.36	43.79	2413.45	3.01	2.31	2.09	1.97	0.63	0.7	0.4
9								38.12	253.21	9278.63	6.24	2.37	2.62	2.3	0.86	0.7	0.43
10										39656.7	7.19	2.37	2.79	2.36	1.14	0.78	0.47
11											25.19	3.71	3.25	2.57	1.48	0.86	0.52
12											46.84	4.75	5.48	2.6	1.72	1.01	0.62
13											70.95	6.77	8.4	2.89	1.75	1.17	0.62
14												8.82	10.83	3.22	1.99	1.46	0.64
15												10.42	12.8	3.49	2.09	1.54	0.67
16												15.43	19.12	4.5	2.61	1.66	0.71
17												16.69	27.28	5.34	2.68	1.7	0.8
18												23.97	28.37	6.55	2.9	1.76	0.84
19													30.79	10.97	2.93	1.86	0.85
20														20.63	4.05	2	0.87
21														21.29	6.79	2.75	0.87
22														27.5	7.4	2.91	0.94
23														35.68	7.94	3.09	0.96
24														44.16	8.06	3.91	0.97
25														45.74	9.9	4.46	1.04
26														6328.2	11.3	4.73	1.09
27															14.33	5.34	1.12
28															20.46	6.25	1.15
29															22.87	7.94	1.15
30															33.56	8.26	1.19
31															44.16	10.63	1.2
32															46.3	15.14	1.21
33															59.65	17.15	1.22
34																17.85	1.28
35																30.97	1.42
36																33.74	1.44
37																74.53	1.45
38																112.85	1.45
39																	1.59
40																	1.59
41																	1.64
42																	1.67
43																	1.7
44																	1.75
45																	1.75
46																	1.82
47																	1.9
48																	1.94
49																	1.99
50																	2.01
51																	2.12
52																	2.15
53																	2.15
54																	2.23
55																	2.29
56																	2.33
57																	2.53
58																	2.57
59																	2.6
60																	2.63
61																	2.65
62																	2.66
63																	2.72
64																	2.96
65																	3.11
66																	3.47
67																	3.56
68																	3.77
69																	3.78
70																	3.81
71																	3.91
72																	3.99
73																	4.19
74																	4.96
75																	5.22
76																	5.26
77																	5.28
78																	5.28
79																	5.41
80																	5.58
81																	5.64
82																	5.87
83																	6.08
84																	6.33
85																	6.44
86																	6.5
87																	6.7
88																	6.84
89																	6.89
90																	6.97
91																	7.04
92																	7.23
93																	7.5
94																	7.6
95																	7.63
96																	8.77
97																	9.12
98																	9.43
99																	10.31
100																	11
101																	11.39
102																	12.01
103																	12.72
104																	12.87
105																	13.48
106																	14.39
107																	15.1
108																	15.43
109																	15.63
110																	15.72
111																	16.13
112																	16.15
113																	17.17
114																	17.34
115																	17.45
116																	19.9
117																	21.69
118																	21.82
119																	22.46
120																	22.87
121																	22.94
122																	24.57
123																	24.57
124																	25.05
125																	25.24
126																	25.95
127																	26.77
128																	29.13
129																	30.3
130																	32.56
131																	32.87
132																	40.02
133																	45.59
134																	55.15
135																	61.51
136																	66.66
137																	74.26
138																	77.18
139																	83.39
140																	84.05
141																	84.79
142																	85.6
143																	103.37
144																	110.88
145																	113.1
146																	138.22
147																	160.98
148																	364.29
149																	834.54
	3	3	4	4	4	5	7	9	9	10	13	18	19	26	33	38	149		354

## Sheet: Category totals
Classification	Number	Category
Allergenic	4	Allergenic							1	Inflammatory
Antibacterial	3	Antibacterial							3	Antibacterial
Anti-inflammatory	6	Anti-inflammatory							3	Insecticidal
Coagulation	13	Coagulation							4	Allergenic
Cytotoxic	5	Cytotoxic							4	Ion Channel modulator				Antibacterial	3		354
Esterase	19	Esterase							4	Lipase				Insecticidal	3
Hyaluronidase	9	Hyaluronidase							5	Cytotoxic				Allergenic	4
Inflammatory	1	Inflammatory							6	Anti-inflammatory				Ion Channel modulator	4
Insecticidal	3	Insecticidal							9	Hyaluronidase				Lipase	4
Ion Channel modulator	4	Ion Channel modulator							9	Unknown				Cytotoxic	5
Lipase	4	Lipase							11	Neurotoxic				Inflammation	7
Metalloproteinase	38	Metalloproteinase							13	Coagulation				Hyaluronidase	9
Neurotoxic	11	Neurotoxic							18	Phosphatase				Unknown	9
Peptidase	33	Peptidase							19	Esterase				Neurotoxic	10
Phosphatase	18	Phosphatase							26	Phospholipase				Coagulation	13
Phospholipase	26	Phospholipase							33	Peptidase				Phosphatase	18
Protease	142	Protease							38	Metalloproteinase				Esterase	19
Unknown	9	Unknown							142	Protease				Phospholipase	26
Allergenic														Peptidase	33
Allergenic														Metalloproteinase	38
Allergenic														Protease	149
Antibacterial
Antibacterial
Anti-inflammatory
Anti-inflammatory
Anti-inflammatory
Anti-inflammatory
Anti-inflammatory
Coagulation
Coagulation
Coagulation
Coagulation
Coagulation
Coagulation
Coagulation
Coagulation
Coagulation
Coagulation
Coagulation
Coagulation
Cytotoxic
Cytotoxic
Cytotoxic
Cytotoxic
Esterase
Esterase
Esterase
Esterase
Esterase
Esterase
Esterase
Esterase
Esterase
Esterase
Esterase
Esterase
Esterase
Esterase
Esterase
Esterase
Esterase
Esterase
Hyaluronidase
Hyaluronidase
Hyaluronidase
Hyaluronidase
Hyaluronidase
Hyaluronidase
Hyaluronidase
Hyaluronidase
Insecticidal
Insecticidal
Ion Channel modulator
Ion Channel modulator
Ion Channel modulator
Lipase
Lipase
Lipase
Metalloproteinase
Metalloproteinase
Metalloproteinase
Metalloproteinase
Metalloproteinase
Metalloproteinase
Metalloproteinase
Metalloproteinase
Metalloproteinase
Metalloproteinase
Metalloproteinase
Metalloproteinase
Metalloproteinase
Metalloproteinase
Metalloproteinase
Metalloproteinase
Metalloproteinase
Metalloproteinase
Metalloproteinase
Metalloproteinase
Metalloproteinase
Metalloproteinase
Metalloproteinase
Metalloproteinase
Metalloproteinase
Metalloproteinase
Metalloproteinase
Metalloproteinase
Metalloproteinase
Metalloproteinase
Metalloproteinase
Metalloproteinase
Metalloproteinase
Metalloproteinase
Metalloproteinase
Metalloproteinase
Metalloproteinase
Neurotoxic
Neurotoxic
Neurotoxic
Neurotoxic
Neurotoxic
Neurotoxic
Neurotoxic
Neurotoxic
Neurotoxic
Neurotoxic
Peptidase
Peptidase
Peptidase
Peptidase
Peptidase
Peptidase
Peptidase
Peptidase
Peptidase
Peptidase
Peptidase
Peptidase
Peptidase
Peptidase
Peptidase
Peptidase
Peptidase
Peptidase
Peptidase
Peptidase
Peptidase
Peptidase
Peptidase
Peptidase
Peptidase
Peptidase
Peptidase
Peptidase
Peptidase
Peptidase
Peptidase
Peptidase
Phosphatase
Phosphatase
Phosphatase
Phosphatase
Phosphatase
Phosphatase
Phosphatase
Phosphatase
Phosphatase
Phosphatase
Phosphatase
Phosphatase
Phosphatase
Phosphatase
Phosphatase
Phosphatase
Phosphatase
Phospholipase
Phospholipase
Phospholipase
Phospholipase
Phospholipase
Phospholipase
Phospholipase
Phospholipase
Phospholipase
Phospholipase
Phospholipase
Phospholipase
Phospholipase
Phospholipase
Phospholipase
Phospholipase
Phospholipase
Phospholipase
Phospholipase
Phospholipase
Phospholipase
Phospholipase
Phospholipase
Phospholipase
Phospholipase
Protease
Protease
Protease
Protease
Protease
Protease
Protease
Protease
Protease
Protease
Protease
Protease
Protease
Protease
Protease
Protease
Protease
Protease
Protease
Protease
Protease
Protease
Protease
Protease
Protease
Protease
Protease
Protease
Protease
Protease
Protease
Protease
Protease
Protease
Protease
Protease
Protease
Protease
Protease
Protease
Protease
Protease
Protease
Protease
Protease
Protease
Protease
Protease
Protease
Protease
Protease
Protease
Protease
Protease
Protease
Protease
Protease
Protease
Protease
Protease
Protease
Protease
Protease
Protease
Protease
Protease
Protease
Protease
Protease
Protease
Protease
Protease
Protease
Protease
Protease
Protease
Protease
Protease
Protease
Protease
Protease
Protease
Protease
Protease
Protease
Protease
Protease
Protease
Protease
Protease
Protease
Protease
Protease
Protease
Protease
Protease
Protease
Protease
Protease
Protease
Protease
Protease
Protease
Protease
Protease
Protease
Protease
Protease
Protease
Protease
Protease
Protease
Protease
Protease
Protease
Protease
Protease
Protease
Protease
Protease
Protease
Protease
Protease
Protease
Protease
Protease
Protease
Protease
Protease
Protease
Protease
Protease
Protease
Protease
Protease
Protease
Protease
Protease
Protease
Protease
Protease
Unknown
Unknown
Unknown
Unknown
Unknown
Unknown
Unknown
Unknown

## Sheet: Key
	Proteome only
	Tox|Note
