# Supplementary material for: An Integrated Proteomic and Transcriptomic Analysis Reveals the Venom Complexity of the Bullet Ant Paraponera clavata
Source: Toxins (Basel). 2020 May 14;12(5):324. doi: 10.3390/toxins12050324 (PMC7290781; doi:10.3390/toxins12050324)
Supplement: Supplementary file 1 [file toxins-12-00324-s001.zip › supplementary materials/Supplementary file 2_Proteome.xlsx]

## Sheet: Sheet1
Protein Group	Protein ID	Accession	Blastx Accession	Blastx Protein	Category	-10lgP	Coverage (%)	Area 6600 CPC Digested Pcl	#Peptides	#Unique	#Spec 6600 CPC Digested Pcl	PTM	Avg. Mass	TPM	e-value Blastx
213	28242	TRINITY_DN9886_c2_g5_i1	XP_014479495.1	PREDICTED: annexin B9 isoform X1 [Dinoponera quadriceps]	Cellular processes	29.62	2	0	1	1	1		36082	42.74	1.21e-06
44	27909	TRINITY_DN10157_c2_g1_i8	KYM99142.1	Arylsulfatase B [Cyphomyrmex costatus]	Cellular processes	177.05	15	130000	10	10	10	Deamidation (NQ); Oxidation (M)	66434	3.2	4e-08
2	28053	TRINITY_DN4023_c0_g1_i1	EZA62473.1	Selenium-binding protein [Cerapachys biroi]	Cellular processes	328.75	100		120	4	1608		5229	2.29	1.05e-08
174	28126	TRINITY_DN9294_c0_g2_i1	XP_014483575.1	PREDICTED: nucleobindin-2 isoform X1 [Dinoponera quadriceps]	Cellular processes	68.24	2	13900	1	1	1		66943	158.27	5.5e-10
208	28214	TRINITY_DN9375_c0_g1_i1	EZA61420.1	Histone H2A.V, partial [Cerapachys biroi]	Cellular processes	32.37	7	8450	1	1	1		13420	33.87	1.12e-12
134	28101	TRINITY_DN8829_c0_g2_i7	XP_011150919.1	PREDICTED: annexin B9 isoform X3 [Harpegnathos saltator]	Cellular processes	56.93	6	33800	2	2	2		33308	4.08	2.9e-26
213	28241	TRINITY_DN16605_c0_g1_i1	KMQ82880.1	annexin b9-like isoform x3 protein [Lasius niger]	Cellular processes	29.62	9	0	1	1	1		10127	120.5	8.25e-41
198	28170	TRINITY_DN9622_c0_g1_i2	GAA27344.2	polyubiquitin-A [Clonorchis sinensis]	Cellular processes	47.58	4	5570	1	1	1		25970	329.17	4.49e-63
46	27932	TRINITY_DN9986_c1_g12_i1	XP_011634546.1	PREDICTED: probable phospholipid hydroperoxide glutathione peroxidase [Pogonomyrmex barbatus]	Cellular processes	135.29	27	140000	7	7	10	Oxidation (M)	23531	54.89	3.64e-83
85	27983	TRINITY_DN2815_c0_g1_i1	EHB12217.1	Histone H4 [Heterocephalus glaber]	Cellular processes	86.17	29	31500	3	3	4		11381	14.5	6.92e-84
132	28086	TRINITY_DN22135_c0_g1_i1	XP_014470948.1	PREDICTED: ras-related protein Rab-1A [Dinoponera quadriceps]	Cellular processes	51.92	15	642000	2	2	2		11894	35.26	8.09e-85
23	27880	TRINITY_DN7773_c0_g1_i2	XP_018371159.1	PREDICTED: calcium-transporting ATPase sarcoplasmic/endoplasmic reticulum type isoform X2 [Trachymyrmex cornetzi]	Cellular processes	206.67	21	187000	17	17	22	Oxidation (M)	89590	36.76	3.33e-86
132	28090	TRINITY_DN7960_c0_g1_i1	XP_012224956.1	PREDICTED: ras-related protein Rab-35 [Linepithema humile]	Cellular processes	51.92	8	642000	2	2	2		22991	6.05	1.13e-86
5	27966	TRINITY_DN6770_c0_g1_i2	XP_012228759.1	PREDICTED: sorting nexin-22-like [Linepithema humile]	cellular processes	309.83	46		89	1	1545		9604	0.58	9.77e-95
198	28171	TRINITY_DN9622_c0_g1_i1	KYQ46678.1	Polyubiquitin-A, partial [Trachymyrmex zeteki]	Cellular processes	47.58	4	5570	1	1	1		28573	299.36	7.89e-108
44	27907	TRINITY_DN10157_c2_g1_i9	XP_011345405.1	PREDICTED: arylsulfatase B-like isoform X1 [Cerapachys biroi]	Cellular processes	177.05	15	130000	10	10	10	Deamidation (NQ); Oxidation (M)	66434	0.05	4.64e-139
44	27908	TRINITY_DN10157_c2_g1_i7	XP_014477303.1	PREDICTED: arylsulfatase B-like [Dinoponera quadriceps]	Cellular processes	177.05	15	130000	10	10	10	Deamidation (NQ); Oxidation (M)	66434	0.63	3.48e-144
77	48318	TRINITY_DN1682_c0_g1_i1	XP_015511386.1	PREDICTED: splicing factor 3B subunit 4 [Neodiprion lecontei]	Cellular processes	39.6	2		2	0	2		43914	11.96	4.62e-154
119	28138	TRINITY_DN10154_c0_g4_i13	XP_011152045.1	PREDICTED: ataxin-2 homolog isoform X3 [Harpegnathos saltator]	Cellular processes	69.99	5	17100	1	1	2		31174	29.43	1.67e-157
132	28091	TRINITY_DN7960_c0_g2_i1	XP_012224956.1	PREDICTED: ras-related protein Rab-35 [Linepithema humile]	Cellular processes	51.92	8	642000	2	2	2		22991	2.87	1.06e-159
119	28139	TRINITY_DN10154_c0_g4_i14	XP_011152045.1	PREDICTED: ataxin-2 homolog isoform X3 [Harpegnathos saltator]	Cellular processes	69.99	5	17100	1	1	2		31174	94.37	3.54e-161
198	28177	TRINITY_DN9685_c0_g7_i6	XP_018405530.1	PREDICTED: polyubiquitin isoform X1 [Cyphomyrmex costatus]	Cellular processes	47.58	3	5570	1	1	1		37647	0	1.11e-161
209	28217	TRINITY_DN8321_c0_g1_i1	XP_011349352.1	PREDICTED: renin receptor isoform X3 [Cerapachys biroi]	Cellular processes	32.82	2	3830	1	1	1		41374	3.58	8.31e-164
44	27910	TRINITY_DN10157_c2_g1_i2	XP_011345405.1	PREDICTED: arylsulfatase B-like isoform X1 [Cerapachys biroi]	Cellular processes	177.05	15	130000	10	10	10	Deamidation (NQ); Oxidation (M)	66434	0.31	2.64e-169
209	28216	TRINITY_DN8321_c0_g1_i2	XP_011641963.1	PREDICTED: renin receptor isoform X2 [Pogonomyrmex barbatus]	Cellular processes	32.82	2	3830	1	1	1		38411	22.39	1.28e-170
198	28179	TRINITY_DN9685_c0_g7_i7	XP_018405530.1	PREDICTED: polyubiquitin isoform X1 [Cyphomyrmex costatus]	Cellular processes	47.58	2	5570	1	1	1		43236	382.33	2.76e-172
132	28092	TRINITY_DN7325_c0_g1_i1	EFN61191.1	Ras-related protein Rab-8A [Camponotus floridanus]	Cellular processes	51.92	8	642000	2	2	2		23785	1.01	1.38e-179
133	28094	TRINITY_DN10157_c2_g9_i1	EZA49888.1	Arylsulfatase B [Cerapachys biroi]	Cellular processes	39.63	4	18600	2	2	2		50447	16.99	0
103	19179	TRINITY_DN9764_c0_g4_i1	XP_020288879.1	elongation factor 1-alpha [Pseudomyrmex gracilis]	Cellular processes	79.59	6	33400	3	3	3		50253	1038.17	0
103	19176	TRINITY_DN9764_c0_g4_i2	XP_020288879.1	elongation factor 1-alpha [Pseudomyrmex gracilis]	Cellular processes	79.59	6	33400	3	3	3		50253	1.57	0
51	19843	TRINITY_DN9759_c0_g1_i1	XP_011631849.1	PREDICTED: angiotensin-converting enzyme-like [Pogonomyrmex barbatus]	Cellular processes	161.74	10	88200	7	7	9	Oxidation (M)	74362	16	0
134	28103	TRINITY_DN8829_c0_g2_i1	XP_011150919.1	PREDICTED: annexin B9 isoform X3 [Harpegnathos saltator]	Cellular processes	56.93	5	33800	2	2	2		36027	73.01	0
134	28102	TRINITY_DN8829_c0_g2_i6	XP_011150919.1	PREDICTED: annexin B9 isoform X3 [Harpegnathos saltator]	Cellular processes	56.93	5	33800	2	2	2		36027	27.45	0
159	28221	TRINITY_DN2545_c0_g2_i1	XP_011251828.1	PREDICTED: inosine-uridine preferring nucleoside hydrolase-like [Camponotus floridanus]	Cellular processes	23.73	2	7730	1	1	1		37928	2.11	0
159	28219	TRINITY_DN2545_c0_g1_i1	XP_011251828.1	PREDICTED: inosine-uridine preferring nucleoside hydrolase-like [Camponotus floridanus]	Cellular processes	23.73	3	7730	1	1	1		32548	0.37	0
73	27987	TRINITY_DN9141_c0_g5_i1	XP_011643493.1	PREDICTED: peptidyl-prolyl cis-trans isomerase-like [Pogonomyrmex barbatus]	Cellular processes	87.72	14	34100	3	3	5	Oxidation (M)	24451	302.38	0
198	28180	TRINITY_DN9685_c0_g7_i4	XP_018405530.1	PREDICTED: polyubiquitin isoform X1 [Cyphomyrmex costatus]	Cellular processes	47.58	2	5570	1	1	1		43236	805.06	0
198	28173	TRINITY_DN9685_c0_g7_i2	XP_018405530.1	PREDICTED: polyubiquitin isoform X1 [Cyphomyrmex costatus]	Cellular processes	47.58	3	5570	1	1	1		34848	119.41	0
198	28176	TRINITY_DN9685_c0_g7_i5	XP_018405530.1	PREDICTED: polyubiquitin isoform X1 [Cyphomyrmex costatus]	Cellular processes	47.58	3	5570	1	1	1		37647	0.68	0
191	19071	TRINITY_DN9428_c1_g1_i2	XP_019696329.1	PREDICTED: protein hu-li tai shao isoform X3 [Harpegnathos saltator]	Cellular processes	21.24	1		1	1	1		84013	19.97	0
191	19060	TRINITY_DN9428_c1_g1_i1	XP_019696331.1	PREDICTED: protein hu-li tai shao isoform X5 [Harpegnathos saltator]	Cellular processes	21.24	1		1	1	1		80977	3.82	0
132	28098	TRINITY_DN9649_c1_g2_i3	XP_011138239.1	PREDICTED: ras-related protein Rab-3 isoform X1 [Harpegnathos saltator]	Cellular processes	51.92	6	642000	2	2	2		29763	61.37	0
132	28096	TRINITY_DN10198_c1_g8_i2	EFN75689.1	PREDICTED: ras-related protein Rab-39B [Harpegnathos saltator]	Cellular processes	51.92	7	642000	2	2	2		24673	17.54	0
164	22153	TRINITY_DN9907_c0_g10_i2	XP_011147049.1	PREDICTED: trinucleotide repeat-containing gene 6C protein isoform X1 [Harpegnathos saltator]	Cellular processes	26.91	1		1	1	1		104432	58.74	0
168	42190	TRINITY_DN8961_c0_g1_i2	EFN81685.1	Programmed cell death 6-interacting protein [Harpegnathos saltator]	Cellular processes	20.63	2		1	1	1		81605	0.88	0
132	28093	TRINITY_DN7325_c0_g2_i1	EFN61191.1	Ras-related protein Rab-8A [Camponotus floridanus]	Cellular processes	51.92	8	642000	2	2	2		23785	10.94	0
162	28513	TRINITY_DN5580_c0_g1_i1	XP_012530389.1	PREDICTED: fidgetin-like protein 1 [Monomorium pharaonis]	Cellular processes	20.98	1	0	1	1	1		73913	2.69	0
162	28517	TRINITY_DN5580_c0_g1_i2	XP_012530389.1	PREDICTED: fidgetin-like protein 1 [Monomorium pharaonis]	Cellular processes	20.98	1	0	1	1	1		74387	1.07	0
132	28095	TRINITY_DN10198_c1_g8_i1	EFN75689.1	Ras-related protein Rab-39B [Harpegnathos saltator]	Cellular processes	51.92	7	642000	2	2	2		24673	5.91	0
222	28291	TRINITY_DN19674_c0_g1_i1	XP_014483459.1	PREDICTED: alpha-2-macroglobulin-like protein 1 [Dinoponera quadriceps]	Cellular processes	24.13	6	2960	1	1	1		11553	5.04	0
89	27998	TRINITY_DN8533_c0_g3_i1	XP_011136165.1	PREDICTED: C3 and PZP-like alpha-2-macroglobulin domain-containing protein 8 isoform X3 [Harpegnathos saltator]	Cellular processes	96.41	13		3	0	4		31029	212.86	0
90	27950	TRINITY_DN10233_c1_g21_i4	ABV48741.1	Heat shock protein cognate 70 [Bombus terrestris]	Chaperones	94.62	7	55200	3	1	3		53616	0.18	5e-09
90	27951	TRINITY_DN10233_c1_g21_i7	XP_012371446.1	PREDICTED: heat shock 70 kDa protein 1 isoform X2 [Octodon degus]	Chaperones	94.62	6	55200	3	1	3		59793	7.04	1e-13
90	27952	TRINITY_DN10233_c1_g21_i2	XP_011700481.1	PREDICTED: heat shock 70 kDa protein cognate 4 isoform X1 [Wasmannia auropunctata]	Chaperones	94.62	5	55200	3	1	3		70370	44.35	2.98e-39
97	28018	TRINITY_DN8594_c0_g4_i2	EFN72016.1	Heat shock protein HSP 90-alpha [Camponotus floridanus]	Chaperones	73.44	5	12000	3	3	3	Deamidation (NQ)	83134	95.59	4.17e-55
59	17898	TRINITY_DN10104_c1_g1_i3	EFN84736.1	T-complex protein 1 subunit theta [Harpegnathos saltator]	Chaperones	91.21	9	202000	5	5	7	Deamidation (NQ); Oxidation (M)	61299	125.35	2.56e-108
59	17899	TRINITY_DN10104_c1_g1_i1	EFN84736.1	T-complex protein 1 subunit theta [Harpegnathos saltator]	Chaperones	91.21	9	202000	5	5	7	Deamidation (NQ); Oxidation (M)	61299	69.25	7.75e-124
92	27974	TRINITY_DN5870_c0_g1_i1	XP_012525877.1	PREDICTED: heat shock 70 kDa protein cognate 3 [Monomorium pharaonis]	Chaperones	101.56	6	3430	3	1	3		77356	38.44	0
90	27954	TRINITY_DN10081_c0_g2_i1	XP_014480355.1	PREDICTED: heat shock 70 kDa protein cognate 4 [Dinoponera quadriceps]	Chaperones	94.62	5	55200	3	1	3		71161	282.13	0
18	17916	TRINITY_DN9957_c0_g3_i4	XP_012055645.1	PREDICTED: heat shock factor-binding protein 1 isoform X2 [Atta cephalotes]	Chaperones	216.44	59	35000	15	4	26	Deamidation (NQ); Oxidation (M)	10737	5514.25	0
18	17914	TRINITY_DN9957_c0_g3_i5	XP_012055645.1	PREDICTED: heat shock factor-binding protein 1 isoform X2 [Atta cephalotes]	Chaperones	216.44	59	35000	15	4	26	Deamidation (NQ); Oxidation (M)	10737	4967.74	0
18	17915	TRINITY_DN9957_c0_g3_i3	XP_012055645.1	PREDICTED: heat shock factor-binding protein 1 isoform X2 [Atta cephalotes]	Chaperones	216.44	59	35000	15	4	26	Deamidation (NQ); Oxidation (M)	10737	13.08	0
50	19622	TRINITY_DN8589_c1_g2_i1	XP_017789198.1	PREDICTED: heat shock protein beta-1 isoform X4 [Habropoda laboriosa]	Chaperones	131.71	26	80500	6	6	9	Deamidation (NQ); Oxidation (M)	21355	270.51	0
50	19621	TRINITY_DN8589_c1_g1_i1	XP_017789198.1	PREDICTED: heat shock protein beta-1 isoform X4 [Habropoda laboriosa]	Chaperones	131.71	26	80500	6	6	9	Deamidation (NQ); Oxidation (M)	21355	113.27	0
59	17897	TRINITY_DN10104_c1_g1_i2	EFN84736.1	T-complex protein 1 subunit theta [Harpegnathos saltator]	Chaperones	91.21	9	202000	5	5	7	Deamidation (NQ); Oxidation (M)	61299	13.24	0
228	28317	TRINITY_DN16061_c0_g1_i1	XP_020723764.1	leukocyte tyrosine kinase receptor isoform X4 [Bombus terrestris]	Kinase	21.56	8	12000	1	1	1		10301	2.88	0
169	21630	TRINITY_DN9814_c1_g3_i1	XP_011691246.1	PREDICTED: probable serine/threonine-protein kinase kinX [Wasmannia auropunctata]	Kinase	39.23	4	5780	1	1	1		51429	427.22	0
169	21629	TRINITY_DN9814_c1_g3_i2	XP_011691246.1	PREDICTED: probable serine/threonine-protein kinase kinX [Wasmannia auropunctata]	Kinase	39.23	4	5780	1	1	1		51429	1.44	0
169	21631	TRINITY_DN9814_c1_g3_i3	XP_011691246.1	PREDICTED: probable serine/threonine-protein kinase kinX [Wasmannia auropunctata]	kinase	39.23	4	5780	1	1	1		51429	1.04	0
162	28328	TRINITY_DN9330_c0_g2_i1	XP_019700126.1	PREDICTED: serine/threonine-protein kinase 10 isoform X3 [Harpegnathos saltator]	Kinase	20.98	1	0	1	1	1		57964	7.53	0
26	18811	TRINITY_DN10150_c1_g5_i2	KMQ90353.1	cytochrome c oxidase subunit mitochondrial precursor [Lasius niger]	Metabolism	145.84	47		10	1	38		15649	381.43	1.69e-06
102	28019	TRINITY_DN9019_c0_g4_i1	KMQ95155.1	aconitate mitochondrial-like protein [Lasius niger]	Metabolism	88.28	4	11600	3	3	3	Oxidation (M)	86146	68.06	3.86e-36
200	28183	TRINITY_DN9449_c0_g2_i2	XP_011135853.1	PREDICTED: isocitrate dehydrogenase [NADP] cytoplasmic isoform X2 [Harpegnathos saltator]	Metabolism	43.34	8	3320	1	1	1		17647	12.18	3.2e-60
64	28021	TRINITY_DN8308_c0_g2_i1	WP_069183911.1	gamma-carboxygeranoyl-CoA hydratase [Marinobacter adhaerens]	Metabolism	92.41	52	73800	3	3	6		4963	65.83	1.99e-63
26	27884	TRINITY_DN5964_c0_g3_i1	XP_011881411.1	PREDICTED: glucosylceramidase-like [Vollenhovia emeryi]	Metabolism	203.44	24	271000	14	14	19	Deamidation (NQ); Oxidation (M)	58065	9.83	8.08e-72
210	28220	TRINITY_DN30633_c0_g1_i1	EFN85240.1	Sodium/potassium-transporting ATPase subunit alpha [Harpegnathos saltator]	Metabolism	31.81	3	9580	1	1	1		29621	11.68	4.77e-79
74	28283	TRINITY_DN9971_c0_g1_i1	XP_018355714.1	PREDICTED: hexokinase type 2 isoform X6 [Trachymyrmex septentrionalis]	Metabolism	23.51	3	114000	1	1	5		50509	1.75	2.72e-79
197	28165	TRINITY_DN6416_c0_g2_i1	XP_012061634.1	PREDICTED: ATP synthase subunit alpha, mitochondrial-like [Atta cephalotes]	Metabolism	45.64	11	2460	1	1	1		12775	32.72	2.26e-83
235	28502	TRINITY_DN9199_c0_g2_i1	EFN90170.1	ATP-binding cassette sub-family F member 1 [Harpegnathos saltator]	Metabolism	20.95	1	2050000	1	1	1		70237	38.67	6.62e-94
197	20676	TRINITY_DN6416_c0_g1_i1	XP_012061634.1	PREDICTED: ATP synthase subunit alpha, mitochondrial-like [Atta cephalotes]	Metabolism	45.64	6	2460	1	1	1		21540	173.83	5.5e-95
57	27936	TRINITY_DN8006_c0_g1_i2	XP_011873314.1	PREDICTED: enolase isoform X1 [Vollenhovia emeryi]	Metabolism	132.47	12	177000	5	5	7	Deamidation (NQ); Oxidation (M)	47071	52.54	1.26e-103
221	28278	TRINITY_DN9358_c0_g1_i2	XP_011872728.1	PREDICTED: glutamine synthetase 2 cytoplasmic isoform X1 [Vollenhovia emeryi]	Metabolism	25.45	2	10100	1	1	1		45099	1.53	6.47e-116
83	27944	TRINITY_DN9776_c1_g5_i2	XP_011139293.1	PREDICTED: fructose-bisphosphate aldolase isoform X2 [Harpegnathos saltator]	Metabolism	113.57	13	46800	4	4	4		39617	114.57	1.41e-144
83	27945	TRINITY_DN9776_c1_g5_i3	XP_011139293.1	PREDICTED: fructose-bisphosphate aldolase isoform X2 [Harpegnathos saltator]	Metabolism	113.57	13	46800	4	4	4		39617	64.51	3.41e-146
200	28184	TRINITY_DN9449_c0_g2_i1	XP_011135853.1	PREDICTED: isocitrate dehydrogenase [NADP] cytoplasmic isoform X2 [Harpegnathos saltator]	Metabolism	43.34	3	3320	1	1	1		46442	4.24	2.91e-169
125	28064	TRINITY_DN29280_c0_g1_i1	KYN15754.1	ADP,ATP carrier protein, partial [Trachymyrmex cornetzi]	Metabolism	77.61	13	12800	2	2	2		17873	154.7	0
55	27914	TRINITY_DN10854_c0_g1_i1	EFN69452.1	ATP synthase subunit alpha, mitochondrial [Camponotus floridanus]	Metabolism	139.76	23	80600	7	7	7		34959	82.6	0
129	28079	TRINITY_DN10009_c0_g4_i5	XP_020279914.1	glutathione S-transferase-like [Pseudomyrmex gracilis]	Metabolism	56.13	8	16700	2	2	2		23494	14.78	0
138	28200	TRINITY_DN9853_c1_g11_i1	XP_018314643.1	PREDICTED: 3-hydroxyacyl-CoA dehydrogenase type-2 [Trachymyrmex zeteki]	Metabolism	45.94	4	2170	2	1	2		26987	26.25	0
48	27893	TRINITY_DN8481_c0_g1_i1	XP_014467370.1	PREDICTED: ATP synthase subunit beta, mitochondrial [Dinoponera quadriceps]	Metabolism	168.25	21	74200	9	9	9	Oxidation (M)	55323	111.95	0
83	27946	TRINITY_DN9776_c1_g5_i1	XP_011139291.1	PREDICTED: fructose-bisphosphate aldolase isoform X1 [Harpegnathos saltator]	Metabolism	113.57	13	46800	4	4	4		39925	2.62	0
58	27886	TRINITY_DN5964_c0_g1_i1	XP_011881411.1	PREDICTED: glucosylceramidase-like [Vollenhovia emeryi]	Metabolism	87.11	5		3	3	4		58121	0.15	0
221	28276	TRINITY_DN9358_c0_g1_i3	XP_011872728.1	PREDICTED: glutamine synthetase 2 cytoplasmic isoform X1 [Vollenhovia emeryi]	Metabolism	25.45	2	10100	1	1	1		41197	20.85	0
221	28277	TRINITY_DN9358_c0_g1_i1	XP_011872728.1	PREDICTED: glutamine synthetase 2 cytoplasmic isoform X1 [Vollenhovia emeryi]	Metabolism	25.45	2	10100	1	1	1		41197	5.54	0
223	28292	TRINITY_DN5785_c0_g2_i1	XP_011691911.1	PREDICTED: glutathione S-transferase 1, isoform C-like isoform X1 [Wasmannia auropunctata]	Metabolism	23.2	3	7110	1	1	1		25040	227.76	0
74	28282	TRINITY_DN9971_c0_g1_i6	XP_014486619.1	PREDICTED: hexokinase type 2 isoform X2 [Dinoponera quadriceps]	Metabolism	23.51	3	114000	1	1	5		46775	1.27	0
74	28280	TRINITY_DN9971_c0_g1_i7	XP_014486619.1	PREDICTED: hexokinase type 2 isoform X2 [Dinoponera quadriceps]	Metabolism	23.51	3	114000	1	1	5		46775	0.92	0
74	28281	TRINITY_DN9971_c0_g1_i2	XP_014486619.1	PREDICTED: hexokinase type 2 isoform X2 [Dinoponera quadriceps]	Metabolism	23.51	3	114000	1	1	5		46775	0	0
200	28185	TRINITY_DN9449_c0_g2_i3	XP_011135853.1	PREDICTED: isocitrate dehydrogenase [NADP] cytoplasmic isoform X2 [Harpegnathos saltator]	Metabolism	43.34	3	3320	1	1	1		53058	21.46	0
130	18883	TRINITY_DN9579_c0_g1_i2	XP_011642787.1	PREDICTED: probable citrate synthase 2, mitochondrial [Pogonomyrmex barbatus]	Metabolism	49.21	4	27300	2	2	2	Oxidation (M)	51706	4.11	0
130	18882	TRINITY_DN9579_c0_g1_i1	XP_011642787.1	PREDICTED: probable citrate synthase 2, mitochondrial [Pogonomyrmex barbatus]	Metabolism	49.21	4	27300	2	2	2	Oxidation (M)	51706	16.53	0
84	27947	TRINITY_DN8977_c0_g1_i1	EFN68392.1	Malate dehydrogenase, mitochondrial [Camponotus floridanus]	Metabolism	86.19	11	20800	4	4	4		35887	23.52	0
26	27885	TRINITY_DN5964_c0_g2_i1	XP_011881411.1	PREDICTED: glucosylceramidase-like [Vollenhovia emeryi]	Metabolism	203.44	24	271000	14	14	19	Deamidation (NQ); Oxidation (M)	58053	0.16	0
23	28223	TRINITY_DN5904_c0_g1_i1	XP_017760338.1	PREDICTED: spore wall protein 2-like [Eufriesea mexicana]	Miscellaneous	118.17	34		9	1	61		10107	1.95	4e-05
90	48425	TRINITY_DN7422_c0_g2_i3	XP_014487082.1	PREDICTED: lethal(2) giant larvae protein homolog 1 isoform X2 [Dinoponera quadriceps]	Miscellaneous	23.49	15		1	1	2		7888	7	7.33e-20
8	27973	TRINITY_DN10131_c0_g1_i1	XP_011175807.1	PREDICTED: protein anon-73B1 [Solenopsis invicta]	Miscellaneous	253.59	26		50	1	1208		11327	3.63	3.21e-39
206	28205	TRINITY_DN5585_c0_g1_i1	XP_011254977.1	PREDICTED: protein D2 isoform X1 [Camponotus floridanus]	Miscellaneous	35.19	4	14100	1	1	1		20438	7.75	8.08e-54
206	28206	TRINITY_DN5585_c0_g2_i1	XP_011254978.1	PREDICTED: protein D2 isoform X2 [Camponotus floridanus]	Miscellaneous	35.19	4	14100	1	1	1		23484	304.21	8.98e-57
63	27924	TRINITY_DN10149_c1_g3_i1	XP_011147658.1	PREDICTED: mucin-19 isoform X2 [Harpegnathos saltator]	Miscellaneous	137.7	8	26800	6	5	6		111587	55.64	1.03e-58
198	28169	TRINITY_DN5546_c0_g2_i1	XP_001120521.1	PREDICTED: ubiquitin-60S ribosomal protein L40 [Apis mellifera]	Miscellaneous	47.58	7	5570	1	1	1		14703	8.04	1.13e-61
176	48460	TRINITY_DN7946_c0_g2_i2	KMQ91999.1	peptidoglycan-recognition protein lc-like protein [Lasius niger]	Miscellaneous	20.38	5		1	1	1		24644	1.08	1.33e-67
7	27970	TRINITY_DN9353_c0_g2_i1	XP_014474951.1	PREDICTED: protein ERGIC-53 isoform X2 [Dinoponera quadriceps]	Miscellaneous	187.24	16	110000	14	2	75	Oxidation (M)	19178	1.33	8.08e-72
108	17889	TRINITY_DN9655_c0_g1_i1	EFN74066.1	Trifunctional enzyme subunit alpha, mitochondrial [Camponotus floridanus]	Miscellaneous	31.17	2	36900	2	2	3		80109	3.6	1.18e-72
108	17888	TRINITY_DN9655_c0_g1_i3	EFN74066.1	Trifunctional enzyme subunit alpha, mitochondrial [Camponotus floridanus]	Miscellaneous	31.17	3	36900	2	2	3		44948	0	1.16e-72
108	17890	TRINITY_DN9655_c0_g1_i2	EFN74066.1	Trifunctional enzyme subunit alpha, mitochondrial [Camponotus floridanus]	Miscellaneous	31.17	2	36900	2	2	3		82867	11.15	2.63e-75
76	18938	TRINITY_DN8902_c0_g1_i2	XP_018316792.1	PREDICTED: CD109 antigen-like isoform X2 [Trachymyrmex zeteki]	Miscellaneous	104.47	3	22100	4	4	4		132749	0.25	1.42e-81
116	28043	TRINITY_DN9220_c0_g3_i11	XP_011255159.1	PREDICTED: putative epidermal cell surface receptor [Camponotus floridanus]	Miscellaneous	43.2	4	6000	2	2	2		53969	0.03	3.37e-88
220	28268	TRINITY_DN10190_c0_g3_i1	XP_014476931.1	PREDICTED: farnesol dehydrogenase-like [Dinoponera quadriceps]	Miscellaneous	25.92	3	2090	1	1	1		25801	146.65	1.27e-90
231	17893	TRINITY_DN9181_c0_g2_i2	XP_019884678.1	PREDICTED: autism susceptibility gene 2 protein isoform X3 [Camponotus floridanus]	Miscellaneous	20.13	1	5780	1	1	1		82994	0.11	2.21e-94
211	22060	TRINITY_DN9832_c0_g1_i1	XP_012525038.1	PREDICTED: protocadherin-15 isoform X2 [Monomorium pharaonis]	Miscellaneous	33.47	1	3110	1	1	1		116079	11.38	3.38e-105
219	28254	TRINITY_DN9013_c0_g1_i1	EFN81087.1	Protein FAM151B [Harpegnathos saltator]	Miscellaneous	27.61	2	3140	1	1	1		34605	21.86	2.32e-107
56	27934	TRINITY_DN8201_c0_g2_i2	XP_014474982.1	PREDICTED: myelin P2 protein isoform X1 [Dinoponera quadriceps]	Miscellaneous	94.77	22	15100	5	4	7	Oxidation (M)	23415	3.48	8.35e-109
116	28042	TRINITY_DN9220_c0_g3_i12	XP_019889262.1	PREDICTED: putative epidermal cell surface receptor [Cerapachys biroi]	Miscellaneous	43.2	6	6000	2	2	2		39684	0.81	1.83e-110
68	17921	TRINITY_DN6780_c0_g2_i1	XP_014489321.1	PREDICTED: leucine-rich repeat neuronal protein 2-like [Dinoponera quadriceps]	Miscellaneous	102.98	12	6170	4	1	6		22085	0.32	1.15e-114
173	28123	TRINITY_DN8938_c0_g1_i3	XP_011145688.1	PREDICTED: hemocyte protein-glutamine gamma-glutamyltransferase [Harpegnathos saltator]	Miscellaneous	58.03	2	2800	1	1	1		80526	0	3.7e-130
198	28166	TRINITY_DN5546_c0_g3_i1	XP_001120521.1	PREDICTED: ubiquitin-60S ribosomal protein L40 [Apis mellifera]	Miscellaneous	47.58	7	5570	1	1	1		14703	0.44	1.08e-130
139	28208	TRINITY_DN8806_c0_g1_i1	KYQ48698.1	Prohormone-3 [Trachymyrmex zeteki]	Miscellaneous	50.73	5	14300	2	2	2		24973	8.12	1.07e-131
198	28167	TRINITY_DN5546_c0_g1_i1	XP_001120521.1	PREDICTED: ubiquitin-60S ribosomal protein L40 [Apis mellifera]	Miscellaneous	47.58	7	5570	1	1	1		14703	23.07	5.26e-136
52	19619	TRINITY_DN9220_c0_g1_i2	XP_014467221.1	PREDICTED: protein NPC2 homolog [Dinoponera quadriceps]	Miscellaneous	109.71	21	277000	4	4	9	Deamidation (NQ)	17098	8792.83	3e-138
198	28168	TRINITY_DN7103_c0_g2_i1	XP_001120521.1	PREDICTED: ubiquitin-60S ribosomal protein L40 [Apis mellifera]	Miscellaneous	47.58	7	5570	1	1	1		14703	294.29	4.14e-141
111	28109	TRINITY_DN9213_c0_g1_i2	EFN85095.1	PERQ amino acid-rich with GYF domain-containing protein 2 [Harpegnathos saltator]	Miscellaneous	36.8	1	3710	2	1	2		112153	0.37	0
100	48409	TRINITY_DN8883_c0_g1_i1	XP_014480516.1	PREDICTED: armadillo segment polarity protein isoform X1 [Dinoponera quadriceps]	Miscellaneous	24.23	3		2	2	2		89237	23.74	0
166	28070	TRINITY_DN8902_c0_g1_i3	XP_018316792.1	PREDICTED: CD109 antigen-like isoform X2 [Trachymyrmex zeteki]	Miscellaneous	33.43	2		1	1	1		77978	0.29	0
115	28039	TRINITY_DN10028_c0_g6_i1	XP_014474763.1	PREDICTED: chitinase-like protein Idgf4 isoform X1 [Dinoponera quadriceps]	Miscellaneous	58.72	5	11600	2	2	2		48602	913.37	0
115	28038	TRINITY_DN10028_c0_g6_i2	XP_014474763.1	PREDICTED: chitinase-like protein Idgf4 isoform X1 [Dinoponera quadriceps]	Miscellaneous	58.72	5	11600	2	2	2		48602	4.98	0
195	28156	TRINITY_DN10173_c2_g2_i4	XP_019699618.1	PREDICTED: extracellular matrix-binding protein ebh isoform X5 [Harpegnathos saltator]	Miscellaneous	55.2	4	2470	1	1	1		36502	1182.37	0
220	28272	TRINITY_DN10190_c0_g5_i2	XP_014476931.1	PREDICTED: farnesol dehydrogenase-like [Dinoponera quadriceps]	Miscellaneous	25.92	3	2090	1	1	1		28377	14.78	0
220	28271	TRINITY_DN10190_c0_g5_i1	XP_014476931.1	PREDICTED: farnesol dehydrogenase-like [Dinoponera quadriceps]	Miscellaneous	25.92	3	2090	1	1	1		28377	7.57	0
220	28257	TRINITY_DN10190_c0_g9_i6	XP_012539005.1	PREDICTED: farnesol dehydrogenase-like [Monomorium pharaonis]	Miscellaneous	25.92	9	2090	1	1	1		8457	2.62	0
156	21507	TRINITY_DN9799_c0_g1_i2	XP_011695797.1	PREDICTED: fatty acid synthase [Wasmannia auropunctata]	Miscellaneous	30.98	0	1420	1	1	1		266280	17.12	0
156	21506	TRINITY_DN9799_c0_g1_i1	XP_011695797.1	PREDICTED: fatty acid synthase [Wasmannia auropunctata]	Miscellaneous	30.98	0	1420	1	1	1		260828	4.98	0
173	28124	TRINITY_DN8938_c0_g1_i1	XP_011145688.1	PREDICTED: hemocyte protein-glutamine gamma-glutamyltransferase [Harpegnathos saltator]	Miscellaneous	58.03	2	2800	1	1	1		80526	64.73	0
176	48461	TRINITY_DN7946_c0_g2_i1	XP_012532094.1	PREDICTED: peptidoglycan-recognition protein LC-like [Monomorium pharaonis]	MIscellaneous	20.38	3		1	1	1		46784	0.77	0
111	18158	TRINITY_DN9213_c0_g1_i1	XP_011138558.1	PREDICTED: PERQ amino acid-rich with GYF domain-containing protein CG11148 isoform X1 [Harpegnathos saltator]	Miscellaneous	36.8	1	3710	2	1	2		139158	14.94	0
127	28072	TRINITY_DN748_c0_g1_i1	XP_014485141.1	PREDICTED: pheromone-binding protein Gp-9-like [Dinoponera quadriceps]	Miscellaneous	92.15	15	37100	2	2	2		20129	57.57	0
206	28207	TRINITY_DN5585_c0_g3_i1	XP_011254977.1	PREDICTED: protein D2 isoform X1 [Camponotus floridanus]	Miscellaneous	35.19	4	14100	1	1	1		23455	18.67	0
194	28145	TRINITY_DN23116_c0_g1_i1	XP_014467438.1	PREDICTED: protein lethal(2)essential for life [Dinoponera quadriceps]	Miscellaneous	57.93	10	5740	1	1	1		13409	40.77	0
52	19620	TRINITY_DN9220_c0_g1_i1	XP_014467221.1	PREDICTED: protein NPC2 homolog [Dinoponera quadriceps]	Miscellaneous	109.71	21	277000	4	4	9	Deamidation (NQ)	17098	0.04	0
74	42646	TRINITY_DN10008_c0_g2_i4	XP_014476811.1	PREDICTED: ryanodine receptor isoform X2 [Dinoponera quadriceps]	Miscellaneous	23.4	1		2	2	2		155524	4.1	0
74	42652	TRINITY_DN10008_c0_g2_i3	XP_014476817.1	PREDICTED: ryanodine receptor isoform X7 [Dinoponera quadriceps]	Miscellaneous	23.4	1		2	2	2		174348	19.07	0
78	33558	TRINITY_DN10158_c0_g1_i1	XP_012216586.1	PREDICTED: trichohyalin-like isoform X1 [Linepithema humile]	Miscellaneous	40.08	0		2	1	2		327784	0.83	0
78	33559	TRINITY_DN10158_c0_g1_i12	XP_012216586.1	PREDICTED: trichohyalin-like isoform X1 [Linepithema humile]	Miscellaneous	40.08	0		2	1	2		328528	2.68	0
78	33556	TRINITY_DN10158_c0_g1_i10	XP_012216589.1	PREDICTED: trichohyalin-like isoform X2 [Linepithema humile]	Miscellaneous	40.08	0		2	1	2		257343	1.79	0
78	33557	TRINITY_DN10158_c0_g1_i4	XP_012216589.1	PREDICTED: trichohyalin-like isoform X2 [Linepithema humile]	Miscellaneous	40.08	0		2	1	2		258087	5.76	0
227	19054	TRINITY_DN9179_c0_g8_i1	KMQ88928.1	putative medium-chain specific acyl- mitochondrial-like protein [Lasius niger]	Miscellaneous	21.62	2	3570	1	1	1		46197	18.83	0
205	28201	TRINITY_DN9969_c1_g9_i1	XP_020282033.1	superoxide dismutase [Cu-Zn] [Pseudomyrmex gracilis]	Miscellaneous	36.14	6	3750	1	1	1		16060	155.66	0
170	19787	TRINITY_DN7329_c0_g1_i2	XP_020287863.1	voltage-dependent anion-selective channel-like [Pseudomyrmex gracilis]	Miscellaneous	50.08	3	6650	1	1	1		33884	80.09	0
170	28118	TRINITY_DN7329_c0_g1_i1	XP_020287863.1	voltage-dependent anion-selective channel-like [Pseudomyrmex gracilis]	Miscellaneous	50.08	3	6650	1	1	1		33884	11.92	0
170	28117	TRINITY_DN7329_c0_g1_i3	XP_020287863.1	voltage-dependent anion-selective channel-like [Pseudomyrmex gracilis]	Miscellaneous	50.08	3	6650	1	1	1		33884	0.66	0
76	18939	TRINITY_DN8902_c0_g1_i1	XP_011686939.1	PREDICTED: CD109 antigen-like isoform X5 [Wasmannia auropunctata]	Miscellaneous	104.47	3	22100	4	4	4		162817	27.53	0
109	22160	TRINITY_DN10139_c1_g14_i6	EFN80688.1	Titin [Harpegnathos saltator]	Motor activity	100.21	1	0	2	1	2		359974	37.21	0.0003
58	27955	TRINITY_DN9991_c1_g11_i2	KYN16722.1	Troponin C, partial [Trachymyrmex cornetzi]	Motor activity	142.06	24	120000	6	6	7	Deamidation (NQ); Oxidation (M)	15122	50.05	3.82e-28
10	27870	TRINITY_DN10071_c0_g12_i3	XP_014470876.1	PREDICTED: paramyosin, long form [Dinoponera quadriceps]	Motor activity	300.68	45	995000	45	43	64	Deamidation (NQ); Oxidation (M)	99004	0.74	3.65e-50
79	27978	TRINITY_DN2284_c0_g2_i1	XP_011647045.1	PREDICTED: myosin heavy chain, muscle isoform X15 [Pogonomyrmex barbatus]	Motor activity	127.1	71	47100	3	3	4		6283	55.29	3.98e-62
47	19195	TRINITY_DN10067_c0_g2_i2	XP_012537087.1	PREDICTED: muscle M-line assembly protein unc-89 isoform X3 [Monomorium pharaonis]	Motor activity	141.28	2	206000	9	9	9		394531	6.05	1.02e-68
37	27904	TRINITY_DN9966_c0_g6_i15	XP_014469848.1	PREDICTED: troponin T-like isoform X2 [Dinoponera quadriceps]	Motor activity	161.18	28	2960	9	1	15	Oxidation (M)	43580	13.44	1.07e-78
75	28033	TRINITY_DN10139_c1_g14_i10	XP_019698538.1	PREDICTED: muscle M-line assembly protein unc-89 [Harpegnathos saltator]	Motor activity	89.29	3	0	2	1	4		96345	21.77	3.5e-83
47	19196	TRINITY_DN10067_c0_g2_i3	XP_014485519.1	PREDICTED: muscle M-line assembly protein unc-89-like isoform X4 [Dinoponera quadriceps]	Motor activity	141.28	2	206000	9	9	9		394531	1.42	1.64e-84
58	27977	TRINITY_DN9991_c1_g11_i4	XP_011054555.1	PREDICTED: troponin C [Acromyrmex echinatior]	Motor activity	142.06	22	120000	6	6	7	Deamidation (NQ); Oxidation (M)	16745	428.59	2.77e-101
101	28015	TRINITY_DN9441_c0_g1_i2	XP_011155856.1	PREDICTED: connectin [Solenopsis invicta]	Motor activity	53.49	4	32000	3	3	3		60538	1.43	4.94e-102
80	27988	TRINITY_DN9991_c0_g1_i1	XP_011877005.1	PREDICTED: troponin C, isoform 3-like isoform X2 [Vollenhovia emeryi]	Motor activity	79.71	25	32000	4	4	4	Oxidation (M)	17258	361.84	1.23e-112
21	27897	TRINITY_DN10133_c2_g18_i6	XP_012224022.1	PREDICTED: muscle-specific protein 20-like [Linepithema humile]	Motor activity	202.31	72	348000	13	13	23	Deamidation (NQ); Oxidation (M)	14264	4.89	7.06e-116
21	27898	TRINITY_DN10133_c2_g18_i5	XP_012224022.1	PREDICTED: muscle-specific protein 20-like [Linepithema humile]	Motor activity	202.31	72	348000	13	13	23	Deamidation (NQ); Oxidation (M)	14264	317.69	7.89e-117
21	27901	TRINITY_DN10133_c2_g18_i7	XP_012224022.1	PREDICTED: muscle-specific protein 20-like [Linepithema humile]	Motor activity	202.31	51	348000	13	13	23	Deamidation (NQ); Oxidation (M)	20422	8488.21	3.37e-122
21	27899	TRINITY_DN10133_c2_g18_i8	XP_012224022.1	PREDICTED: muscle-specific protein 20-like [Linepithema humile]	Motor activity	202.31	51	348000	13	13	23	Deamidation (NQ); Oxidation (M)	20422	0	1.91e-123
101	28014	TRINITY_DN9441_c0_g1_i3	XP_012542796.1	PREDICTED: connectin [Monomorium pharaonis]	Motor activity	53.49	4	32000	3	3	3		60538	0.67	1.93e-124
37	27917	TRINITY_DN9966_c0_g6_i8	XP_018354700.1	PREDICTED: troponin T isoform X1 [Trachymyrmex septentrionalis]	Motor activity	116.81	18		6	3	16		31038	4.92	1.04e-142
69	19665	TRINITY_DN10124_c1_g8_i3	XP_019698539.1	PREDICTED: LOW QUALITY PROTEIN: twitchin [Harpegnathos saltator]	Motor activity	113.9	1	18100	5	5	5	Deamidation (NQ)	394830	20.44	6.34e-144
37	27896	TRINITY_DN9966_c0_g6_i9	XP_011136188.1	PREDICTED: troponin T, skeletal muscle isoform X2 [Harpegnathos saltator]	Motor activity	116.81	15		6	3	16		39716	5.3	2.18e-148
37	27895	TRINITY_DN9966_c0_g6_i4	XP_011136188.1	PREDICTED: troponin T, skeletal muscle isoform X2 [Harpegnathos saltator]	Motor activity	116.81	15		6	3	16		39716	5.82	1.73e-148
37	27894	TRINITY_DN9966_c0_g6_i17	XP_011136188.1	PREDICTED: troponin T, skeletal muscle isoform X2 [Harpegnathos saltator]	Motor activity	116.81	15		6	3	16		39716	5.27	1.28e-148
38	27931	TRINITY_DN9904_c2_g19_i1	XP_012525833.1	PREDICTED: tropomyosin-2, partial [Monomorium pharaonis]	Motor activity	175.15	44	126000	9	7	14	Oxidation (M)	19572	917.01	3.99e-150
37	27911	TRINITY_DN9966_c0_g6_i1	XP_011063893.1	PREDICTED: troponin T isoform X1 [Acromyrmex echinatior]	Motor activity	116.81	18		6	3	16		31065	3.68	7.56e-153
37	27905	TRINITY_DN9966_c0_g6_i3	XP_014469848.1	PREDICTED: troponin T-like isoform X2 [Dinoponera quadriceps]	Motor activity	161.18	27	2960	9	1	15	Oxidation (M)	44207	96.79	1.13e-153
39	27912	TRINITY_DN9966_c0_g1_i2	XP_011136188.1	PREDICTED: troponin T, skeletal muscle isoform X2 [Harpegnathos saltator]	Motor activity	148.37	21	31600	9	3	13	Deamidation (NQ); Oxidation (M)	45549	71.21	8.47e-165
109	21510	TRINITY_DN10139_c1_g14_i9	XP_014484752.1	PREDICTED: LOW QUALITY PROTEIN: twitchin-like [Dinoponera quadriceps]	Motor activity	100.21	1	0	2	1	2		378905	34.88	1.15e-175
15	27881	TRINITY_DN9984_c0_g3_i3	EFN78348.1	Tropomyosin-1 [Harpegnathos saltator]	Motor activity	206.16	49	604000	21	20	30	Oxidation (M)	32125	6.27	6.08e-180
83	21512	TRINITY_DN10242_c1_g4_i3	KMR05376.1	myosin light chain smooth muscle [Lasius niger]	Motor activity	22.83	0		2	0	2		424898	1.43	0
83	21514	TRINITY_DN10242_c1_g4_i9	KMR05376.1	myosin light chain smooth muscle [Lasius niger]	Motor activity	22.83	0		2	0	2		465602	53.06	0
83	21515	TRINITY_DN10242_c1_g4_i6	KMR05376.1	myosin light chain smooth muscle [Lasius niger]	Motor activity	22.83	0		2	0	2		474204	23.92	0
101	28012	TRINITY_DN9441_c0_g1_i1	XP_011155856.1	PREDICTED: connectin [Solenopsis invicta]	Motor activity	53.49	5	32000	3	3	3		57271	0.14	0
101	28013	TRINITY_DN9441_c0_g1_i4	XP_011155856.1	PREDICTED: connectin [Solenopsis invicta]	Motor activity	53.49	5	32000	3	3	3		57271	0	0
86	27985	TRINITY_DN9761_c0_g9_i1	XP_011337792.1	PREDICTED: muscle-specific protein 20 [Cerapachys biroi]	Motor activity	103.24	17	53400	4	4	4		20194	249.19	0
19	27902	TRINITY_DN1982_c0_g1_i1	XP_011153873.1	PREDICTED: myosin heavy chain, muscle isoform X22 [Harpegnathos saltator]	Motor activity	207.97	29	309000	12	12	25	Oxidation (M)	37440	27.46	0
19	27903	TRINITY_DN1982_c0_g2_i1	XP_019700946.1	PREDICTED: myosin heavy chain, muscle isoform X7 [Harpegnathos saltator]	Motor activity	207.97	29	309000	12	12	25	Oxidation (M)	37405	50.55	0
17	17894	TRINITY_DN10255_c6_g10_i1	XP_011873660.1	PREDICTED: myosin regulatory light chain 2 [Vollenhovia emeryi]	Motor activity	213.4	58	469000	12	12	27	Oxidation (M)	23090	487.12	0
10	27869	TRINITY_DN10071_c0_g12_i5	XP_014470876.1	PREDICTED: paramyosin, long form [Dinoponera quadriceps]	Motor activity	300.68	45	995000	45	43	64	Deamidation (NQ); Oxidation (M)	99004	2172.88	0
36	27872	TRINITY_DN10071_c0_g12_i4	XP_011153363.1	PREDICTED: paramyosin, long form [Harpegnathos saltator]	Motor activity	136.76	8		10	10	16		68089	1.09	0
36	27873	TRINITY_DN10071_c0_g12_i6	XP_011153363.1	PREDICTED: paramyosin, long form [Harpegnathos saltator]	Motor activity	136.76	8		10	10	16		68089	0	0
79	19191	TRINITY_DN9864_c1_g9_i2	XP_014471248.1	PREDICTED: titin-like [Dinoponera quadriceps]	Motor activity	26.17	1		2	1	2		208998	1.57	0
83	21513	TRINITY_DN10242_c1_g4_i7	XP_012216888.1	PREDICTED: titin-like [Linepithema humile]	Motor activity	22.83	0		2	0	2		465602	3.62	0
54	27989	TRINITY_DN9904_c2_g2_i1	XP_011336078.1	PREDICTED: tropomyosin-1, isoforms 9A/A/B isoform X21 [Cerapachys biroi]	Motor activity	95.72	20	82200	6	3	8	Deamidation (NQ)	22149	6.69	0
60	27919	TRINITY_DN9776_c1_g6_i5	XP_012531405.1	PREDICTED: troponin I isoform X8 [Monomorium pharaonis]	Motor activity	142.56	31	26700	7	2	7	Oxidation (M)	25701	496.97	0
60	27918	TRINITY_DN9776_c1_g6_i6	XP_012531405.1	PREDICTED: troponin I isoform X8 [Monomorium pharaonis]	Motor activity	142.56	31	26700	7	2	7	Oxidation (M)	25701	4.93	0
61	27922	TRINITY_DN9776_c1_g6_i3	XP_018397651.1	PREDICTED: troponin I-like isoform X6 [Cyphomyrmex costatus]	Motor activity	99.9	27	29100	7	2	7	Oxidation (M)	25887	677.18	0
61	27920	TRINITY_DN9776_c1_g6_i2	XP_018397651.1	PREDICTED: troponin I-like isoform X6 [Cyphomyrmex costatus]	Motor activity	99.9	27	29100	7	2	7	Oxidation (M)	25887	33.16	0
61	27921	TRINITY_DN9776_c1_g6_i1	XP_018397651.1	PREDICTED: troponin I-like isoform X6 [Cyphomyrmex costatus]	Motor activity	99.9	27	29100	7	2	7	Oxidation (M)	25887	0	0
39	27913	TRINITY_DN9966_c0_g1_i1	XP_011136188.1	PREDICTED: troponin T, skeletal muscle isoform X2 [Harpegnathos saltator]	Motor activity	148.37	20	31600	9	3	13	Deamidation (NQ); Oxidation (M)	46580	97.49	0
29	27889	TRINITY_DN9966_c0_g6_i7	XP_011136188.1	PREDICTED: troponin T, skeletal muscle isoform X2 [Harpegnathos saltator]	Motor activity	175.43	30	43300	12	2	18	Oxidation (M)	44234	83.82	0
29	27888	TRINITY_DN9966_c0_g6_i10	XP_011136188.1	PREDICTED: troponin T, skeletal muscle isoform X2 [Harpegnathos saltator]	Motor activity	175.43	31	43300	12	2	18	Oxidation (M)	43607	10.29	0
3	20811	TRINITY_DN9941_c1_g6_i8	XP_014480423.1	PREDICTED: myosin heavy chain, muscle isoform X5 [Dinoponera quadriceps]	Motor activity	350.37	53	3240000	99	99	161	Deamidation (NQ); Oxidation (M)	166848	301.69	0
15	27882	TRINITY_DN9984_c0_g3_i1	EFN78348.1	Tropomyosin-1 [Harpegnathos saltator]	Motor activity	206.16	49	604000	21	20	30	Oxidation (M)	32125	619.78	0
15	27883	TRINITY_DN9984_c0_g3_i2	EFN78348.1	Tropomyosin-1 [Harpegnathos saltator]	Motor activity	206.16	49	604000	21	20	30	Oxidation (M)	32125	15.33	0
220	28266	TRINITY_DN10190_c0_g9_i2	EFN70152.1	Dehydrogenase/reductase SDR family member 11 [Camponotus floridanus]	Oxidoreductase	25.92	3	2090	1	1	1		23548	21.1	6.97e-26
220	28269	TRINITY_DN10190_c0_g9_i4	EFN70152.1	Dehydrogenase/reductase SDR family member 11 [Camponotus floridanus]	Oxidoreductase	25.92	3	2090	1	1	1		27535	59.17	1.9e-92
220	28256	TRINITY_DN11680_c0_g1_i1	EFN88519.1	Dehydrogenase/reductase SDR family member 11 [Harpegnathos saltator]	Oxidoreductase	25.92	11	2090	1	1	1		7510	2.07	1.25e-109
220	28270	TRINITY_DN10190_c0_g9_i7	EFN70152.1	Dehydrogenase/reductase SDR family member 11 [Camponotus floridanus]	Oxidoreductase	25.92	3	2090	1	1	1		27779	44.12	3.67e-113
128	28073	TRINITY_DN7668_c0_g1_i2	XP_014474195.1	PREDICTED: glyoxylate reductase/hydroxypyruvate reductase-like isoform X3 [Dinoponera quadriceps]	Oxidoreductase	56.85	5	8730	2	2	2		35205	3.57	0
220	28258	TRINITY_DN10190_c0_g6_i1	XP_011647427.1	PREDICTED: LOW QUALITY PROTEIN: dehydrogenase/reductase SDR family member 11-like [Pogonomyrmex barbatus]	Oxidoreductase	25.92	7	2090	1	1	1		10751	27.75	0
59	48367	TRINITY_DN5393_c0_g1_i1	XP_012224184.1	PREDICTED: NADPH:adrenodoxin oxidoreductase, mitochondrial isoform X4	Oxidoreductase	31.56	3		1	1	4		48892	1.77	0
175	28127	TRINITY_DN10116_c1_g15_i1	EFN85405.1	Protein disulfide-isomerase [Harpegnathos saltator]	Regulation	29.81	1	9260	1	1	1		62152	97.16	4e-10
14	19623	TRINITY_DN9969_c1_g2_i1	XP_011642230.1	PREDICTED: RNA-binding protein 33 [Pogonomyrmex barbatus]	Regulation	218.17	23	487000	21	21	34	Oxidation (M)	78923	195.16	2.58e-27
187	48420	TRINITY_DN9675_c0_g2_i1	AEW70346.1	14-3-3 zeta, partial [Pogonomyrmex barbatus]	Regulation	23.53	12		1	1	1		9371	206.37	1.08e-37
77	28085	TRINITY_DN10122_c0_g2_i7	XP_012220491.1	PREDICTED: LOW QUALITY PROTEIN: biorientation of chromosomes in cell division protein 1-like 1 [Linepithema humile]	Regulation	64.63	2	0	2	1	4		92568	21.36	2.81e-52
152	48403	TRINITY_DN7282_c0_g1_i1	XP_014478226.1	PREDICTED: DNA-binding protein inhibitor ID-2 [Dinoponera quadriceps]	Regulation	23.92	7		1	1	1		14925	10.2	9.83e-59
131	28083	TRINITY_DN9524_c2_g4_i1	EFN66191.1	Phosphate carrier protein, mitochondrial [Camponotus floridanus]	Regulation	46.81	6	8220	2	2	2	Oxidation (M)	39214	238.01	1.13e-86
131	28084	TRINITY_DN9524_c2_g4_i3	EFN66191.1	Phosphate carrier protein, mitochondrial [Camponotus floridanus]	Regulation	46.81	6	8220	2	2	2	Oxidation (M)	39214	5.13	9.62e-88
11	20568	TRINITY_DN9211_c0_g1_i2	XP_012055196.1	PREDICTED: mitochondrial ribosome-associated GTPase 2 [Atta cephalotes]	Regulation	242.93	38		46	2	998		12389	0.83	4.3e-121
118	28107	TRINITY_DN24745_c0_g1_i1	XP_014598923.1	PREDICTED: histone H2B [Polistes canadensis] XP_015181269.1 PREDICTED: histone H2B [Polistes dominula]	Regulation	35.03	13	29200	2	2	2		13666	6.34	3.9e-139
118	28106	TRINITY_DN17508_c0_g1_i1	XP_017799140.1	PREDICTED: histone H2B-like [Habropoda laboriosa] KOC68263.1 Histone H2B.3 [Habropoda laboriosa]	Regulation	35.03	17	29200	2	2	2		10531	11.11	3.76e-139
208	28215	TRINITY_DN7125_c0_g1_i1	XP_011163652.1	PREDICTED: histone H2A-like [Solenopsis invicta]	Regulation	32.37	7	8450	1	1	1		14319	21.08	1.8e-147
36	27968	TRINITY_DN10045_c0_g2_i1	WP_048636862.1	LysR family transcriptional regulator [Brenneria goodwinii]	Regulation	152.33	47	13100	9	1	16	Deamidation (NQ)	6832	39.57	3.02e-154
13	18808	TRINITY_DN8760_c0_g1_i2	XP_011156530.1	PREDICTED: poly(U)-specific endoribonuclease homolog [Solenopsis invicta]	Regulation	300.09	6		78	1	685		63203	0.64	9.95e-157
11	20789	TRINITY_DN9211_c0_g1_i6	XP_012055196.1	PREDICTED: mitochondrial ribosome-associated GTPase 2 [Atta cephalotes]	Regulation	242.93	14		46	2	998		35336	0	8.78e-160
98	41880	TRINITY_DN6165_c0_g1_i1	KYN43276.1	Proline-, glutamic acid- and leucine-rich protein 1 [Trachymyrmex septentrionalis]	Regulation	26.68	3		2	1	2		58155	2.89	2.89e-160
135	28108	TRINITY_DN9948_c0_g1_i1	XP_014488919.1	PREDICTED: protein-tyrosine sulfotransferase [Dinoponera quadriceps]	Regulation	33.73	5	17600	2	2	2		42966	10.44	9.23e-161
145	40480	TRINITY_DN8093_c0_g1_i1	KMQ96184.1	f-box lrr-repeat protein 7 [Lasius niger]	Regulation	25.75	2		1	1	1		38066	5.93	4.52e-179
93	48328	TRINITY_DN9506_c0_g1_i2	KMQ98067.1	adenosylhomocysteinase b [Lasius niger]	Regulation	53.01	5		2	2	2		47835	15.22	0
176	28222	TRINITY_DN21105_c0_g1_i1	XP_013774746.1	PREDICTED: 14-3-3 protein zeta-like [Limulus polyphemus]	Regulation	30.85	9	8400	1	1	1		10945	199.02	0
172	28122	TRINITY_DN5699_c0_g1_i1	XP_011877293.1	PREDICTED: catalase isoform X3 [Vollenhovia emeryi]	Regulation	32.54	2	5300	1	1	1		58053	203.24	0
85	27982	TRINITY_DN25948_c0_g1_i1	XP_018925819.1	PREDICTED: histone H4-like [Cyprinus carpio]	Regulation	86.17	30	31500	3	3	4		10936	2.93	0
46	48376	TRINITY_DN10035_c1_g4_i1	XP_011261311.1	PREDICTED: poly(A)-specific ribonuclease PARN-like domain-containing protein 1 [Camponotus floridanus]	Regulation	22.01	2		1	1	8		64042	2.37	0
1	18857	TRINITY_DN9420_c0_g2_i1	XP_011149368.1	PREDICTED: protein arginine N-methyltransferase 7 isoform X1 [Harpegnathos saltator]	Regulation	259.81	9	173000000	20	20	548	Deamidation (NQ); Oxidation (M)	36250	0.1	0
70	18013	TRINITY_DN10150_c1_g6_i1	XP_014474777.1	PREDICTED: restriction of telomere capping protein 5 isoform X1 [Dinoponera quadriceps]	Regulation	30.27	3		2	2	3		55551	6.6	0
158	28099	TRINITY_DN9507_c0_g2_i2	XP_018358911.1	PREDICTED: transferrin [Trachymyrmex cornetzi]	Regulation	45.59	1	6210	1	1	1		78591	83.32	0
109	28024	TRINITY_DN10139_c1_g14_i5	XP_019885530.1	PREDICTED: twitchin [Camponotus floridanus]	Regulation	100.21	4	0	2	1	2		73169	33.74	0
109	28025	TRINITY_DN10139_c1_g14_i1	XP_019885530.1	PREDICTED: twitchin [Camponotus floridanus]	Regulation	100.21	3	0	2	1	2		81457	0	0
141	28279	TRINITY_DN9413_c0_g1_i1	XP_012232010.1	PREDICTED: WD repeat-containing protein 3 [Linepithema humile]	Regulation	39.1	1	162000	2	1	2		102736	11.44	0
85	48323	TRINITY_DN7467_c0_g2_i1	XP_014482858.1	PREDICTED: wiskott-Aldrich syndrome protein family member 3 isoform X2 [Dinoponera quadriceps]	Regulation	39.09	2		2	0	2		63654	2.04	0
196	28162	TRINITY_DN23641_c0_g1_i1	XP_019699876.1	PREDICTED: zinc finger protein 512B [Harpegnathos saltator]	Regulation	47.44	11	6360	1	1	1		17410	1.2	0
72	27958	TRINITY_DN9580_c0_g2_i1	EFN60517.1	Proactivator polypeptide [Camponotus floridanus]	Regulation	95.1	4	18900	4	4	5		98917	139.65	0
207	28209	TRINITY_DN7016_c0_g1_i1	EZA47135.1	Peptidyl-prolyl cis-trans isomerase [Cerapachys biroi]	Regulation	34.99	4	2590	1	1	1		22224	48.44	0
4	18806	TRINITY_DN10150_c1_g5_i6	XP_015597124.1	PREDICTED: actin-binding LIM protein 1 isoform X3 [Cephus cinctus]	Structural	272.84	56	2650000	30	12	143	Deamidation (NQ); Oxidation (M)	14068	55551.6	0.01
82	28027	TRINITY_DN9906_c0_g5_i1	XP_014479951.1	PREDICTED: PDZ and LIM domain protein 3 isoform X3 [Dinoponera quadriceps]	Structural	102.68	15	29500	2	2	4		19083	58.12	1.05e-20
82	28028	TRINITY_DN9906_c0_g4_i1	EFN88596.1	PDZ and LIM domain protein 2, partial [Harpegnathos saltator]	Structural	102.68	12	29500	2	2	4		23945	157.35	1.18e-21
214	20358	TRINITY_DN9146_c0_g9_i1	XP_015174105.1	PREDICTED: glycine-rich cell wall structural protein-like [Polistes dominula]	Structural	28.74	6	5590	1	1	1		21780	211.41	2.98e-44
126	28067	TRINITY_DN9944_c0_g2_i4	XP_014477449.1	PREDICTED: PDZ and LIM domain protein Zasp isoform X2 [Dinoponera quadriceps]	Structural	65.35	6	15000	2	2	2		35880	39.64	5.15e-52
97	28143	TRINITY_DN31279_c0_g1_i1	AOG18227.1	beta-tubulin, partial [Anthonomus grandis]	Structural	51.26	15		2	2	2		9611	0	1.11e-55
214	20357	TRINITY_DN9146_c0_g9_i2	XP_015174105.1	PREDICTED: glycine-rich cell wall structural protein-like [Polistes dominula]	Structural	28.74	6	5590	1	1	1		18961	375.3	2.53e-57
215	28247	TRINITY_DN4159_c0_g1_i1	XP_017790401.1	PREDICTED: four and a half LIM domains protein 2 isoform X6 [Habropoda laboriosa]	Structural	27.2	6	44500	1	1	1		17526	26.41	1.66e-58
136	28161	TRINITY_DN25311_c0_g1_i1	XP_019697420.1	PREDICTED: muscle LIM protein Mlp84B isoform X3 [Harpegnathos saltator]	Structural	50.79	9	37300	1	1	2	Deamidation (NQ)	11330	77.79	8.76e-66
117	28100	TRINITY_DN7843_c0_g1_i1	XP_011137717.1	PREDICTED: spectrin alpha chain isoform X2 [Harpegnathos saltator]	Structural	54.22	1	1300000	2	2	2		170731	10.12	2.56e-68
114	28060	TRINITY_DN9675_c1_g19_i1	XP_012222293.1	PREDICTED: LOW QUALITY PROTEIN: microtubule-associated protein futsch-like [Linepithema humile]	Structural	98.09	14	9290	2	2	2		17639	506.2	1.22e-70
24	27876	TRINITY_DN9578_c0_g1_i1	XP_019887180.1	PREDICTED: alpha-actinin, sarcomeric isoform X4 [Cerapachys biroi]	structural	236.42	33	195000	17	17	21	Deamidation (NQ); Oxidation (M)	66391	86.54	4.79e-71
65	27925	TRINITY_DN9880_c0_g15_i1	XP_014481934.1	PREDICTED: tubulin alpha-1 chain-like [Dinoponera quadriceps]	Structural	141.74	15	23500	6	1	6		48635	1.48	2.35e-91
218	28251	TRINITY_DN9969_c1_g3_i1	XP_011254263.1	PREDICTED: muscle LIM protein 1 isoform X7 [Camponotus floridanus]	Structural	26.94	9	19500	1	1	1		10196	617.15	4.71e-109
105	28077	TRINITY_DN9504_c0_g2_i1	XP_012226511.1	PREDICTED: integral membrane protein 2C isoform X2 [Linepithema humile]	Structural	71.55	6	73800	2	2	3	Deamidation (NQ); Oxidation (M)	35149	9.69	9.34e-120
96	27960	TRINITY_DN9299_c0_g2_i2	XP_014480120.1	PREDICTED: filamin-A isoform X4 [Dinoponera quadriceps]	Structural	113.94	5	23200	3	3	3		90232	40.58	2.87e-130
126	28068	TRINITY_DN9944_c0_g2_i6	XP_019698336.1	PREDICTED: PDZ and LIM domain protein Zasp isoform X5 [Harpegnathos saltator]	Structural	65.35	5	15000	2	2	2		43070	1.93	1.2e-140
119	28112	TRINITY_DN10154_c0_g4_i8	XP_018317192.1	PREDICTED: PDZ and LIM domain protein Zasp-like isoform X4 [Trachymyrmex zeteki]	Structural	69.99	6	17100	1	1	2		26911	305.76	4.18e-144
116	28047	TRINITY_DN9220_c0_g3_i7	EFN69059.1	Putative epidermal cell surface receptor [Camponotus floridanus]	Structural	43.2	4	6000	2	2	2		56403	1.13	2.79e-146
116	28048	TRINITY_DN9220_c0_g3_i1	EFN69059.1	Putative epidermal cell surface receptor [Camponotus floridanus]	Structural	43.2	4	6000	2	2	2		56403	0	1.41e-146
21	27900	TRINITY_DN10133_c2_g18_i4	XP_014486455.1	PREDICTED: transmembrane protein 41 homolog isoform X1 [Dinoponera quadriceps]	Structural	202.31	51	348000	13	13	23	Deamidation (NQ); Oxidation (M)	20422	7.04	4.03e-147
119	28137	TRINITY_DN10154_c0_g4_i2	XP_018317192.1	PREDICTED: PDZ and LIM domain protein Zasp-like isoform X4 [Trachymyrmex zeteki]	Structural	69.99	19	17100	1	1	2		8286	7.4	7.26e-148
119	28111	TRINITY_DN10154_c0_g4_i1	XP_018317192.1	PREDICTED: PDZ and LIM domain protein Zasp-like isoform X4 [Trachymyrmex zeteki]	Structural	69.99	7	17100	1	1	2		23009	45.51	4.6e-148
105	28074	TRINITY_DN9504_c0_g2_i3	XP_014474792.1	PREDICTED: integral membrane protein 2C [Dinoponera quadriceps]	Structural	71.55	8	73800	2	2	3	Deamidation (NQ); Oxidation (M)	27336	0.28	2.33e-149
116	28049	TRINITY_DN9220_c0_g3_i4	XP_011255159.1	PREDICTED: putative epidermal cell surface receptor [Camponotus floridanus]	Structural	43.2	2	6000	2	2	2		120583	0	5.28e-174
116	28050	TRINITY_DN9220_c0_g3_i10	EFN69059.1	Putative epidermal cell surface receptor [Camponotus floridanus]	Structural	43.2	2	6000	2	2	2		123017	0	2.1e-174
116	28044	TRINITY_DN9220_c0_g3_i9	XP_011255159.1	PREDICTED: putative epidermal cell surface receptor [Camponotus floridanus]	Structural	43.2	4	6000	2	2	2		53969	0	0
116	28045	TRINITY_DN9220_c0_g3_i6	XP_011255159.1	PREDICTED: putative epidermal cell surface receptor [Camponotus floridanus]	Structural	43.2	4	6000	2	2	2		53969	1.14	0
116	28041	TRINITY_DN9220_c0_g3_i8	XP_011139833.1	PREDICTED: putative epidermal cell surface receptor isoform X2 [Harpegnathos saltator]	Structural	43.2	6	6000	2	2	2		37250	2.27	0
116	28046	TRINITY_DN9220_c0_g3_i3	EFN69059.1	Putative epidermal cell surface receptor [Camponotus floridanus]	Structural	43.2	4	6000	2	2	2		56403	0.61	0
30	27943	TRINITY_DN27055_c0_g1_i1	AFG33344.1	actin, partial [Euphaea decorata] AFG33345.1 actin, partial [Euphaea decorata]	Structural	197.43	49	690000	9	3	18	Oxidation (M)	11623	855.71	0
114	28061	TRINITY_DN10173_c2_g2_i2	EFN78084.1	Ankyrin-2 [Harpegnathos saltator]	Structural	98.09	4	9290	2	2	2		60271	1072.62	0
114	28034	TRINITY_DN10173_c2_g2_i3	EFN78084.1	Ankyrin-2 [Harpegnathos saltator]	Structural	98.09	3	9290	2	2	2		77840	924.76	0
96	27959	TRINITY_DN9299_c0_g2_i1	EFN86968.1	Filamin-C [Harpegnathos saltator]	Structural	113.94	5	23200	3	3	3		90232	0.5	0
226	28315	TRINITY_DN15622_c0_g1_i1	EFN60513.1	Four and a half LIM domains protein 2 [Camponotus floridanus]	Structural	21.9	9	4970	1	1	1		11373	530	0
202	28196	TRINITY_DN9935_c0_g1_i1	XP_019887177.1	PREDICTED: alpha-actinin, sarcomeric isoform X1 [Cerapachys biroi]	structural	37.12	12	6550	1	1	1		9374	11.77	0
140	28245	TRINITY_DN3831_c0_g1_i1	XP_011882033.1	PREDICTED: amphiphysin isoform X1 [Vollenhovia emeryi]	Structural	41.22	3	18800	2	2	2		50619	9.78	0
124	28062	TRINITY_DN23849_c0_g1_i1	XP_011067557.1	PREDICTED: cofilin/actin-depolymerizing factor homolog [Acromyrmex echinatior	Structural	77.01	34	14400	2	2	2		7012	16.34	0
96	27961	TRINITY_DN9299_c0_g2_i3	XP_011135678.1	PREDICTED: filamin-A isoform X4 [Harpegnathos saltator]	Structural	113.94	5	23200	3	3	3		90232	0.16	0
1	19612	TRINITY_DN10254_c0_g26_i11	XP_012529295.1	PREDICTED: golgin subfamily B member 1-like isoform X2 [Monomorium pharaonis]	Structural	259.81	45	173000000	20	20	548	Deamidation (NQ); Oxidation (M)	6875	39656.7	0
1	19613	TRINITY_DN10254_c0_g26_i13	XP_012529295.1	PREDICTED: golgin subfamily B member 1-like isoform X2 [Monomorium pharaonis]	Structural	259.81	45	173000000	20	20	548	Deamidation (NQ); Oxidation (M)	6875	0	0
105	28075	TRINITY_DN9504_c0_g2_i2	XP_014474792.1	PREDICTED: integral membrane protein 2C [Dinoponera quadriceps]	Structural	71.55	8	73800	2	2	3	Deamidation (NQ); Oxidation (M)	27336	0.24	0
105	28076	TRINITY_DN9504_c0_g2_i4	XP_012226511.1	PREDICTED: integral membrane protein 2C isoform X2 [Linepithema humile]	Structural	71.55	6	73800	2	2	3	Deamidation (NQ); Oxidation (M)	35149	7.68	0
80	19165	TRINITY_DN10040_c0_g5_i2	XP_011872800.1	PREDICTED: integrin alpha pat-2-like [Vollenhovia emeryi]	structural	51.37	3		2	1	2		50049	0.01	0
80	20974	TRINITY_DN10040_c0_g5_i1	XP_011872800.1	PREDICTED: integrin alpha pat-2-like [Vollenhovia emeryi]	structural	51.37	3		2	1	2		50049	24.03	0
80	41635	TRINITY_DN10040_c0_g5_i3	XP_011872800.1	PREDICTED: integrin alpha pat-2-like [Vollenhovia emeryi]	structural	51.37	3		2	1	2		50049	21.62	0
64	18091	TRINITY_DN10197_c1_g1_i3	XP_012227651.1	PREDICTED: LOW QUALITY PROTEIN: nesprin-1-like [Linepithema humile]	Structural	37.82	0		3	0	3		455330	106.69	0
41	27887	TRINITY_DN10113_c1_g3_i4	XP_018313980.1	PREDICTED: MAP7 domain-containing protein 1-like isoform X2 [Trachymyrmex zeteki]	Structural	171.58	16	87200	10	10	12	Oxidation (M)	76587	55.76	0
44	21502	TRINITY_DN7341_c0_g1_i1	XP_014475408.1	PREDICTED: microtubule-actin cross-linking factor 1 isoform X30 [Dinoponera quadriceps]	Structural	33.96	1		3	2	8		217571	5.25	0
114	28059	TRINITY_DN9675_c1_g18_i1	XP_011874585.1	PREDICTED: microtubule-associated protein futsch-like isoform X1 [Vollenhovia emeryi]	Structural	98.09	14	9290	2	2	2		16966	1043.13	0
86	27984	TRINITY_DN9761_c0_g4_i3	XP_014482757.1	PREDICTED: myotubularin-related protein 2 isoform X2 [Dinoponera quadriceps]	Structural	103.24	17	53400	4	4	4		20194	3.6	0
73	18201	TRINITY_DN10222_c1_g2_i1	XP_014483630.1	PREDICTED: nesprin-1 isoform X2 [Dinoponera quadriceps]	Structural	23.32	0		2	2	2		507778	42.14	0
73	18203	TRINITY_DN10222_c1_g2_i6	XP_014483630.1	PREDICTED: nesprin-1 isoform X2 [Dinoponera quadriceps]	Structural	23.32	0		2	2	2		534548	7.4	0
73	18197	TRINITY_DN10222_c1_g2_i10	XP_014483631.1	PREDICTED: nesprin-1 isoform X3 [Dinoponera quadriceps]	Structural	23.32	0		2	2	2		468874	356.74	0
95	27953	TRINITY_DN21450_c0_g1_i1	XP_014477449.1	PREDICTED: PDZ and LIM domain protein Zasp isoform X2 [Dinoponera quadriceps]	Structural	97.35	14	20100	3	3	3		24375	30.54	0
65	27926	TRINITY_DN9880_c0_g15_i3	XP_014481934.1	PREDICTED: tubulin alpha-1 chain-like [Dinoponera quadriceps]	Structural	141.74	14	23500	6	1	6		49969	211.61	0
97	27986	TRINITY_DN18361_c0_g1_i1	XP_012540641.1	PREDICTED: tubulin beta chain-like [Monomorium pharaonis]	Structural	51.26	4		2	2	2		39750	4.22	0
40	27906	TRINITY_DN9483_c0_g3_i1	KOX72161.1	Tubulin beta-1 chain [Melipona quadrifasciata]	Structural	162.73	19	108000	8	8	13	Oxidation (M)	50175	187.5	0
201	18915	TRINITY_DN9086_c0_g1_i1	EFN61436.1	Lambda-crystallin-like protein [Camponotus floridanus]	Structural	41.77	3	5020	1	1	1		38838	120.55	0
201	28186	TRINITY_DN9086_c0_g1_i2	EFN61436.1	Lambda-crystallin-like protein [Camponotus floridanus]	Structural	41.77	3	5020	1	1	1		42274	3.67	0
5	17881	TRINITY_DN9894_c0_g2_i2	XP_011262712.1	PREDICTED: phospholipase A2 [Camponotus floridanus]	Toxin-like	235.39	48	8760000	29	24	97	Deamidation (NQ); Oxidation (M)	22657	6.55	0.001
148	48343	TRINITY_DN14914_c0_g1_i1	XP_014479517.1	PREDICTED: icarapin-like [Dinoponera quadriceps]	Toxin-like	31.97	19		1	1	1		6242	0	0.000344
2	24553	TRINITY_DN10062_c0_g13_i7	XP_014477391.1	PREDICTED: hyaluronidase-like [Dinoponera quadriceps]	Toxin-like	333.37	65	18400000	70	70	249	Deamidation (NQ); Oxidation (M)	41274	2.96	3.89e-18
148	48344	TRINITY_DN9969_c1_g1_i4	XP_011863857.1	PREDICTED: icarapin-like [Vollenhovia emeryi]	toxin-like	31.97	7		1	1	1		17640	969.32	1.24e-22
222	28294	TRINITY_DN15311_c0_g1_i1	XP_011162616.1	PREDICTED: phenoloxidase 2 [Solenopsis invicta]	Toxin-like	24.13	4	2960	1	1	1		17303	3.17	5.14e-48
98	28032	TRINITY_DN8672_c0_g1_i1	KMQ98993.1	iron zinc purple acid phosphatase-like protein [Lasius niger]	Toxin-like	54.88	4	25000	2	2	3	Oxidation (M)	50930	8.82	8.25e-50
5	17880	TRINITY_DN9894_c0_g8_i1	XP_011262712.1	PREDICTED: phospholipase A2 [Camponotus floridanus]	Toxin-like	235.39	48	8760000	29	24	97	Deamidation (NQ); Oxidation (M)	22657	6328.2	3.65e-50
98	28031	TRINITY_DN8672_c0_g1_i2	KMQ98993.1	iron zinc purple acid phosphatase-like protein [Lasius niger]	Toxin-like	54.88	4	25000	2	2	3	Oxidation (M)	50930	16.69	2.64e-51
177	28240	TRINITY_DN9768_c0_g1_i2	XP_014476251.1	PREDICTED: cytosolic non-specific dipeptidase [Dinoponera quadriceps]	Toxin-like	29.51	2	153000	1	1	1		53599	1.76	4.4e-52
203	28198	TRINITY_DN10097_c1_g11_i1	XP_011696078.1	PREDICTED: protein 5NUC-like [Wasmannia auropunctata]	Toxin-like	36.83	2	7810	1	1	1		65456	25.19	4.59e-54
12	22066	TRINITY_DN8858_c0_g1_i1	XP_012223654.1	PREDICTED: venom dipeptidyl peptidase 4 isoform X2 [Linepithema humile]	Toxin-like	281.11	29	1570000	26	26	58	Deamidation (NQ); Oxidation (M)	87948	59.65	3.88e-57
12	22067	TRINITY_DN8858_c0_g1_i2	XP_012223653.1	PREDICTED: venom dipeptidyl peptidase 4 isoform X1 [Linepithema humile]	Toxin-like	281.11	29	1570000	26	26	58	Deamidation (NQ); Oxidation (M)	88868	20.46	2.68e-57
199	19155	TRINITY_DN9670_c0_g1_i1	XP_012227285.1	PREDICTED: alkaline phosphatase 4-like [Linepithema humile]	Toxin-like	50.9	2	7600	1	1	1		61771	23.97	9.76e-59
199	19154	TRINITY_DN9670_c0_g1_i2	EFN82413.1	Alkaline phosphatase 4 [Harpegnathos saltator]	Toxin-like	50.9	2	7600	1	1	1		58593	2.31	5e-59
181	28141	TRINITY_DN8997_c0_g2_i1	XP_011645091.1	PREDICTED: pancreatic triacylglycerol lipase-like isoform X2 [Pogonomyrmex barbatus]	Toxin-like	37.3	8		1	1	1		15935	1.22	4.74e-67
27	17895	TRINITY_DN10202_c0_g4_i1	XP_012534360.1	PREDICTED: venom allergen 3-like [Monomorium pharaonis]	Toxin-like	197.63	53	696000	14	14	19	Oxidation (M)	21753	0.92	3.76e-72
27	17896	TRINITY_DN10202_c0_g4_i2	XP_012534360.1	PREDICTED: venom allergen 3-like [Monomorium pharaonis]	Toxin-like	197.63	44	696000	14	14	19	Oxidation (M)	26089	127.26	3.33e-86
107	28089	TRINITY_DN21699_c0_g1_i1	XP_014475595.1	PREDICTED: matrix metalloproteinase-14 isoform X4 [Dinoponera quadriceps]	Toxin-like	41.04	6	23500	2	2	3	Oxidation (M)	26799	1.86	3.51e-93
100	27975	TRINITY_DN18586_c0_g1_i1	EZA47843.1	Matrix metalloproteinase-14 [Cerapachys biroi]	Toxin-like	104.22	23	26500	3	3	3	Oxidation (M)	16410	4.73	2.26e-96
34	27916	TRINITY_DN10238_c1_g31_i1	EFN71504.1	Pancreatic lipase-related protein 2 [Camponotus floridanus]	Toxin-like	169.12	23	332000	8	8	17	Deamidation (NQ)	40641	14.6	3.81e-149
104	28020	TRINITY_DN8997_c0_g2_i2	XP_014479296.1	PREDICTED: pancreatic triacylglycerol lipase-like isoform X1 [Dinoponera quadriceps]	Toxin-like	92.49	6	102000	3	3	3		57584	5.32	2.13e-149
34	27915	TRINITY_DN10238_c1_g10_i1	EFN71504.1	Pancreatic lipase-related protein 2 [Camponotus floridanus]	Toxin-like	169.12	25	332000	8	8	17	Deamidation (NQ)	38309	3.02	0
71	27948	TRINITY_DN9965_c0_g10_i2	XP_011643111.1	PREDICTED: alaserpin-like isoform X5 [Pogonomyrmex barbatus]	Toxin-like	96.88	12	20400	4	4	5	Oxidation (M)	38519	18.03	0
43	27891	TRINITY_DN9942_c0_g1_i1	XP_011350279.1	PREDICTED: arginine kinase isoform X1 [Cerapachys biroi]	Toxin-like	169.12	32	228000	10	10	11	Oxidation (M)	39653	3.84	0
43	27890	TRINITY_DN9942_c0_g1_i6	XP_014467324.1	PREDICTED: arginine kinase isoform X1 [Dinoponera quadriceps]	Toxin-like	169.12	32	228000	10	10	11	Oxidation (M)	39653	381.91	0
32	17902	TRINITY_DN8288_c0_g1_i2	XP_011346091.1	PREDICTED: carboxypeptidase Q [Cerapachys biroi]	Toxin-like	179.92	22	254000	12	12	17	Oxidation (M)	54052	2.9	0
32	17901	TRINITY_DN8288_c0_g1_i1	XP_011346091.1	PREDICTED: carboxypeptidase Q [Cerapachys biroi]	Toxin-like	179.92	23	254000	12	12	17	Oxidation (M)	51570	1.99	0
2	24550	TRINITY_DN10062_c0_g13_i9	XP_014477391.1	PREDICTED: hyaluronidase-like [Dinoponera quadriceps]	Toxin-like	333.37	65	18400000	70	70	249	Deamidation (NQ); Oxidation (M)	41274	38.12	0
2	24551	TRINITY_DN10062_c0_g13_i12	XP_014477391.1	PREDICTED: hyaluronidase-like [Dinoponera quadriceps]	Toxin-like	333.37	65	18400000	70	70	249	Deamidation (NQ); Oxidation (M)	41274	23.36	0
2	24549	TRINITY_DN10062_c0_g13_i16	XP_014477391.1	PREDICTED: hyaluronidase-like [Dinoponera quadriceps]	Toxin-like	333.37	65	18400000	70	70	249	Deamidation (NQ); Oxidation (M)	41274	2.63	0
2	24548	TRINITY_DN10062_c0_g13_i15	XP_014477391.1	PREDICTED: hyaluronidase-like [Dinoponera quadriceps]	Toxin-like	333.37	65	18400000	70	70	249	Deamidation (NQ); Oxidation (M)	41274	1.39	0
2	24547	TRINITY_DN10062_c0_g13_i3	XP_014477391.1	PREDICTED: hyaluronidase-like [Dinoponera quadriceps]	Toxin-like	333.37	65	18400000	70	70	249	Deamidation (NQ); Oxidation (M)	41274	1.18	0
2	24554	TRINITY_DN10062_c0_g13_i10	XP_014477391.1	PREDICTED: hyaluronidase-like [Dinoponera quadriceps]	Toxin-like	333.37	65	18400000	70	70	249	Deamidation (NQ); Oxidation (M)	41274	1.05	0
2	24552	TRINITY_DN10062_c0_g13_i5	XP_014477391.1	PREDICTED: hyaluronidase-like [Dinoponera quadriceps]	Toxin-like	333.37	65	18400000	70	70	249	Deamidation (NQ); Oxidation (M)	41274	0.51	0
110	20950	TRINITY_DN10125_c0_g18_i1	XP_014481618.1	PREDICTED: neprilysin-11 isoform X2 [Dinoponera quadriceps]	Toxin-like	43.38	4	14600	2	2	2		50190	1.66	0
110	20949	TRINITY_DN10125_c0_g9_i1	XP_014481618.1	PREDICTED: neprilysin-11 isoform X2 [Dinoponera quadriceps]	Toxin-like	43.38	4	14600	2	2	2		50190	4.46	0
181	28066	TRINITY_DN8997_c0_g2_i3	XP_014479296.1	PREDICTED: pancreatic triacylglycerol lipase-like isoform X1 [Dinoponera quadriceps]	Toxin-like	37.3	3		1	1	1		41267	1.79	0
71	27949	TRINITY_DN9965_c0_g10_i1	XP_012539061.1	PREDICTED: serine protease inhibitor 3/4-like isoform X2 [Monomorium pharaonis]	Toxin-like	96.88	11	20400	4	4	5	Oxidation (M)	40221	85.6	0
88	27995	TRINITY_DN5022_c0_g1_i1	XP_011340983.1	PREDICTED: venom acid phosphatase Acph-1 [Cerapachys biroi]	Toxin-like	63.37	7	19300	3	3	4	Oxidation (M)	44965	4.75	0
49	27941	TRINITY_DN9366_c0_g3_i1	XP_014477136.1	PREDICTED: venom serine protease-like [Dinoponera quadriceps]	Toxin-like	135.35	10	224000	6	6	9	Oxidation (M)	45135	84.79	0
1	18856	TRINITY_DN9710_c0_g11_i2	P41736.1	Poneratoxin [Paraponera clavata]	Toxin-like	259.81	45	173000000	20	20	548	Deamidation (NQ); Oxidation (M)	6875	9278.63	0
1	19614	TRINITY_DN10254_c0_g26_i8	P41736.1	Poneratoxin [Paraponera clavata]	Toxin-like	259.81	45	173000000	20	20	548	Deamidation (NQ); Oxidation (M)	6875	2.07	0
1	19611	TRINITY_DN10254_c0_g26_i1	P41736.1	Poneratoxin [Paraponera clavata]	Toxin-like	259.81	45	173000000	20	20	548	Deamidation (NQ); Oxidation (M)	6875	2.01	0
1	19615	TRINITY_DN10254_c0_g26_i3	P41736.1	Poneratoxin [Paraponera clavata]	Toxin-like	259.81	45	173000000	20	20	548	Deamidation (NQ); Oxidation (M)	6875	0	0
9	21610	TRINITY_DN9881_c1_g1_i1	#N/A	MNSLTNGGENEDEDEDEQKNLSPPISTKFDGDSEIAVGPHRKSGGPAENNE*	Uncharacterised	317.15	54		106	1	1051		7171	15.59	#N/A
12	27994	TRINITY_DN10079_c1_g17_i1	#N/A	MPGNFRRKRESLSRRAQNGDRISGLILHWPLLQFLLLSPLLPLLLRLFLLFQHVLALFLFFLLFLFFLIFPA	Uncharacterised	242.4	28		44	1	996		10334	297.07	#N/A
20	28057	TRINITY_DN22977_c0_g1_i1	#N/A	MDVLFSSAKRDIRFASIPTSFAASAAPFATFFTFSTCFGFIFIFFAFFIF	Uncharacterised	140.14	35		15	2	72		7677	26.25	#N/A
21	28016	TRINITY_DN3799_c0_g2_i1	#N/A	MFKYKLCACIIYVEMKQETFSMKYMNIPRNRTSTFYTFYKNTKSMTRT	Uncharacterised	134.9	40		14	1	66		6850	1.2	#N/A
38	28154	TRINITY_DN13844_c0_g1_i1	#N/A	MFQKLLITFYFRLHTRKRIEMFRIYLEFEITFLLHFHDLPYICFALRLNFFLSISRDIVKIRASEFEGFLVAELGAAKRGSMVCKVSSRVKDTRERTAERRRIIARIIFTLYTHAKYTHVPLLRGCT	Uncharacterised	86.25	33		6	1	15		6652	1.19	#N/A
189	48434	TRINITY_DN20495_c0_g1_i1	#N/A	MIMTTTTQRRRCASDSGSSGSATRYGSGSGLRLSRPRSLEHH*	Uncharacterised	23.26	9		1	1	1		7326	159.94	#N/A
28	28054	TRINITY_DN8171_c0_g2_i1	#N/A	MSSIHRRTRKTLRFNHIEFSTWYRRTLTRFVKLHNYMYMHLCSNAVHWVR	Uncharacterised	183.41	48	56800	10	2	19	Deamidation (NQ); Oxidation (M)	6206	55.67	#N/A
25	27933	TRINITY_DN10150_c1_g11_i1	#N/A	MHWPMPSPTRLLMLSPKLVLVRSWEYQEK	Uncharacterised	186.7	40	0	13	1	21		15011	4.04	#N/A
6	27962	TRINITY_DN6753_c0_g2_i1	#N/A	MLSDITLAVASIPTSFAASAAPFATFFS	Uncharacterised	193.27	86	85400	16	1	76	Deamidation (NQ); Oxidation (M)	5303	0	#N/A
89	27999	TRINITY_DN8533_c0_g6_i1	XP_014478609.1	PREDICTED: uncharacterized protein LOC106746486 isoform X4 [Dinoponera quadriceps]	Uncharacterised	96.41	13		3	0	4		31917	164.51	5e-09
175	28239	TRINITY_DN22461_c0_g1_i1	AAY33972.1	PDI [Oxyuranus scutellatus scutellatus]	Uncharacterised	29.81	9	9260	1	1	1		9933	15.22	4.28e-10
208	28213	TRINITY_DN12616_c0_g1_i1	XP_002075883.1	Uncharacterized protein Dwil_GK21010 [Drosophila willistoni]	Uncharacterised	32.37	10	8450	1	1	1		10147	44.16	6.77e-13
188	48428	TRINITY_DN9892_c2_g3_i5	XP_011268079.1	PREDICTED: uncharacterized protein LOC105258506 isoform X3 [Camponotus floridanus]	Uncharacterised	22.91	12		1	1	1		9787	0	1.13e-23
188	48429	TRINITY_DN9892_c2_g3_i2	EFN73546.1	hypothetical protein EAG_11357 [Camponotus floridanus]	Uncharacterised	22.91	12		1	1	1		9787	3.72	2.2e-24
13	17885	TRINITY_DN10077_c0_g2_i3	XP_012222396.1	PREDICTED: uncharacterized protein LOC105672202 [Linepithema humile]	Uncharacterised	234.7	64	2110000	19	19	44	Deamidation (NQ); Oxidation (M)	18510	231.18	6.93e-27
13	17884	TRINITY_DN10077_c0_g2_i1	XP_011340235.1	PREDICTED: uncharacterized protein LOC105281019 isoform X1 [Cerapachys biroi]	Uncharacterised	234.7	73	2110000	19	19	44	Deamidation (NQ); Oxidation (M)	16374	5.35	9.95e-28
130	48325	TRINITY_DN9486_c0_g1_i1	XP_011686217.1	PREDICTED: uncharacterized protein LOC105448965 [Wasmannia auropunctata]	Uncharacterised	38.65	15		1	1	1		11997	10.39	2.72e-29
11	27874	TRINITY_DN8742_c0_g2_i5	KNC28651.1	hypothetical protein FF38_04907 [Lucilia cuprina]	Uncharacterised	258.1	55	2230000	33	27	59	Deamidation (NQ); Oxidation (M)	41822	129.04	1.86e-48
188	48430	TRINITY_DN9892_c2_g3_i1	XP_018407452.1	PREDICTED: uncharacterized protein LOC108783396 [Cyphomyrmex costatus]	Uncharacterised	22.91	5		1	1	1		24756	0.77	9.03e-51
193	28142	TRINITY_DN11164_c0_g1_i1	XP_014482040.1	PREDICTED: uncharacterized protein LOC106748228 [Dinoponera quadriceps]	Uncharacterised	68.92	7	4360	1	1	1		21788	4.11	1.53e-51
95	28856	TRINITY_DN6478_c0_g1_i1	XP_011697366.1	PREDICTED: uncharacterized protein LOC105455612 [Wasmannia auropunctata]	Uncharacterised	62.03	24		2	2	2		10717	8.19	5.19e-54
95	28857	TRINITY_DN6478_c0_g1_i2	XP_011697366.1	PREDICTED: uncharacterized protein LOC105455612 [Wasmannia auropunctata]	Uncharacterised	62.03	18		2	2	2		14147	2.95	1.47e-54
11	27875	TRINITY_DN8742_c0_g2_i3	KNC28651.1	hypothetical protein FF38_04907 [Lucilia cuprina]	Uncharacterised	258.1	55	2230000	33	27	59	Deamidation (NQ); Oxidation (M)	41822	70.86	6.82e-57
67	27937	TRINITY_DN8216_c0_g5_i2	EFZ17694.1	hypothetical protein SINV_01281, partial [Solenopsis invicta]	Uncharacterised	72.44	16	52600	6	6	6	Deamidation (NQ)	35562	78.38	2.62e-61
13	17883	TRINITY_DN10077_c0_g2_i4	XP_011340235.1	PREDICTED: uncharacterized protein LOC105281019 isoform X1 [Cerapachys biroi]	Uncharacterised	234.7	73	2110000	19	19	44	Deamidation (NQ); Oxidation (M)	16374	24.12	7.65e-62
22	19632	TRINITY_DN9752_c0_g4_i1	#N/A	#N/A	Uncharacterised	99.7	52	11200	6	1	23	Deamidation (NQ)	6372	0	3.76e-72
45	27929	TRINITY_DN8974_c0_g1_i5	XP_012214475.1	PREDICTED: uncharacterized protein LOC105667323 isoform X2 [Linepithema humile]	Uncharacterised	115.13	21	146000	5	5	10		25410	48.51	3.99e-77
69	20777	TRINITY_DN9202_c1_g1_i1	XP_011142267.1	PREDICTED: uncharacterized protein LOC105184867 isoform X1 [Harpegnathos saltator]	Uncharacterised	22.42	4		1	1	3		37260	0	2.6e-83
69	20778	TRINITY_DN9202_c1_g1_i3	XP_011142267.1	PREDICTED: uncharacterized protein LOC105184867 isoform X1 [Harpegnathos saltator]	Uncharacterised	22.42	4		1	1	3		37260	1.23	2.37e-83
188	48432	TRINITY_DN9892_c2_g3_i4	XP_011151716.1	PREDICTED: uncharacterized protein LOC105190599 [Harpegnathos saltator]	Uncharacterised	22.91	4		1	1	1		30764	3.26	1.25e-83
188	48431	TRINITY_DN9892_c2_g3_i3	XP_011151716.1	PREDICTED: uncharacterized protein LOC105190599 [Harpegnathos saltator]	Uncharacterised	22.91	4		1	1	1		30764	0.71	7.94e-84
45	27930	TRINITY_DN8974_c0_g1_i1	XP_011150955.1	PREDICTED: uncharacterized protein LOC105190123 isoform X1	Uncharacterised	115.13	20	146000	5	5	10		26957	84.88	8.75e-85
130	33214	TRINITY_DN9486_c0_g6_i1	XP_011686217.1	PREDICTED: uncharacterized protein LOC105448965 [Wasmannia auropunctata]	Uncharacterised	38.65	8		1	1	1		22316	16.51	6.96e-86
16	19617	TRINITY_DN7366_c0_g1_i1	XP_011645602.1	PREDICTED: uncharacterized protein LOC105432475 [Pogonomyrmex barbatus]	Uncharacterised	207.93	30	386000	13	13	27	Deamidation (NQ); Oxidation (M)	51916	0.79	2.14e-86
216	28248	TRINITY_DN9497_c0_g1_i2	XP_014487593.1	PREDICTED: uncharacterized protein LOC106751250 [Dinoponera quadriceps]	Uncharacterised	27.48	2	8960	1	1	1		44708	8.67	1.3e-89
69	19761	TRINITY_DN9202_c1_g1_i4	XP_019697735.1	PREDICTED: uncharacterized protein LOC105184867 isoform X2 [Harpegnathos saltator]	Uncharacterised	22.42	3		1	1	3		56237	0.24	7.22e-93
69	19760	TRINITY_DN9202_c1_g1_i2	XP_019697735.1	PREDICTED: uncharacterized protein LOC105184867 isoform X2 [Harpegnathos saltator]	Uncharacterised	22.42	3		1	1	3		56237	1.67	1.67e-93
85	27981	TRINITY_DN30726_c0_g1_i1	XP_002045951.1	GM19606, partial [Drosophila sechellia]	Uncharacterised	86.17	33	31500	3	3	4		10153	2.5	6.72e-95
53	19609	TRINITY_DN9901_c1_g1_i1	XP_014477899.1	PREDICTED: uncharacterized protein LOC106746160 [Dinoponera quadriceps]	Uncharacterised	147.83	25	143000	7	7	8		26141	23.52	3.23e-96
216	28249	TRINITY_DN9497_c0_g1_i1	XP_014487593.1	PREDICTED: uncharacterized protein LOC106751250 [Dinoponera quadriceps]	Uncharacterised	27.48	2	8960	1	1	1		44708	20.79	2.24e-101
217	28250	TRINITY_DN9625_c0_g3_i1	XP_014473191.1	PREDICTED: uncharacterized protein LOC106743651 isoform X3 [Dinoponera quadriceps]	Uncharacterised	27.24	4	5040	1	1	1		19628	51.09	1.23e-111
62	19640	TRINITY_DN9808_c0_g2_i1	XP_011268130.1	PREDICTED: uncharacterized protein LOC105258533 isoform X1 [Camponotus floridanus]	Uncharacterised	99.43	9	367000	4	4	7	Deamidation (NQ)	39864	45.96	1.71e-117
82	28029	TRINITY_DN9906_c0_g4_i4	XP_014479949.1	PREDICTED: uncharacterized protein LOC106747137 isoform X1 [Dinoponera quadriceps]	Uncharacterised	102.68	7	29500	2	2	4		40202	21.59	1.13e-120
66	27927	TRINITY_DN9168_c0_g6_i1	XP_002019473.1	GL12416 [Drosophila persimilis]	Uncharacterised	134.03	14	8690	6	1	6		49965	304.5	3.37e-127
106	28082	TRINITY_DN8533_c0_g1_i1	XP_011136163.1	PREDICTED: uncharacterized protein LOC105181234 isoform X1 [Harpegnathos saltator]	Uncharacterised	44.27	10	2170	2	1	3		20552	239.51	1.64e-151
137	28164	TRINITY_DN5414_c0_g1_i1	CDS44732.1	Conserved Plasmodium protein, unknown function [Plasmodium berghei ANKA]	Uncharacterised	68.33	6	20000	2	2	2		18837	271.49	4.78e-155
45	27928	TRINITY_DN8974_c0_g1_i2	XP_011150958.1	PREDICTED: uncharacterized protein LOC105190123 isoform X2 [Harpegnathos saltator]	Uncharacterised	115.13	22	146000	5	5	10		24039	40.8	1.11e-163
18	17919	TRINITY_DN9957_c0_g3_i7	#N/A	#N/A	Uncharacterised	216.44	48	35000	15	4	26	Deamidation (NQ); Oxidation (M)	13382	103429	6.08e-180
18	17918	TRINITY_DN9957_c0_g3_i2	#N/A	#N/A	Uncharacterised	216.44	48	35000	15	4	26	Deamidation (NQ); Oxidation (M)	13382	13711.6	5.86e-180
204	28199	TRINITY_DN17557_c0_g1_i1	EFZ18937.1	hypothetical protein SINV_03772, partial [Solenopsis invicta]	Uncharacterised	36.78	6	7960	1	1	1		19836	1.04	5.27e-180
64	28023	TRINITY_DN8308_c0_g1_i2	WP_020415245.1	FUSC family protein [Microbulbifer variabilis]	Uncharacterised	92.41	32	73800	3	3	6		7699	69.33	0
64	28022	TRINITY_DN8308_c0_g1_i1	WP_020415245.1	FUSC family protein [Microbulbifer variabilis]	Uncharacterised	92.41	32	73800	3	3	6		7699	12.4	0
220	28259	TRINITY_DN10013_c0_g1_i1	KXJ73480.1	hypothetical protein RP20_CCG015765 [Aedes albopictus]	Uncharacterised	25.92	5	2090	1	1	1		15334	1.15	0
171	28120	TRINITY_DN9459_c0_g3_i1	EFZ16331.1	hypothetical protein SINV_07010, partial [Solenopsis invicta]	Uncharacterised	29.98	3	8400	1	1	1		29153	14.3	0
191	18977	TRINITY_DN9428_c1_g1_i4	XP_011137282.2	PREDICTED: uncharacterized protein LOC105181901 isoform X1 [Harpegnathos saltator]	Uncharacterised	21.24	2		1	1	1		52455	3.8	0
62	19639	TRINITY_DN9808_c0_g2_i4	XP_011268131.1	PREDICTED: uncharacterized protein LOC105258533 isoform X2 [Camponotus floridanus]	Uncharacterised	99.43	9	367000	4	4	7	Deamidation (NQ)	38906	4.45	0
13	17882	TRINITY_DN10077_c0_g2_i2	XP_011340235.1	PREDICTED: uncharacterized protein LOC105281019 isoform X1 [Cerapachys biroi]	Uncharacterised	234.7	73	2110000	19	19	44	Deamidation (NQ); Oxidation (M)	16374	67.6	0
113	19161	TRINITY_DN10095_c1_g6_i1	XP_011630896.1	PREDICTED: uncharacterized protein LOC105422983 [Pogonomyrmex barbatus]	Uncharacterised	21.13	0		1	0	1		170627	4.24	0
77	33627	TRINITY_DN9255_c0_g1_i3	XP_011631053.1	PREDICTED: uncharacterized protein LOC105423105 isoform X5 [Pogonomyrmex barbatus]	Uncharacterised	39.6	1		2	0	2		86548	2.83	0
77	33647	TRINITY_DN9255_c0_g1_i4	XP_011631053.1	PREDICTED: uncharacterized protein LOC105423105 isoform X5 [Pogonomyrmex barbatus]	Uncharacterised	39.6	1		2	0	2		90205	2.83	0
35	41489	TRINITY_DN10128_c0_g1_i11	XP_011642605.1	PREDICTED: uncharacterized protein LOC105430647 [Pogonomyrmex barbatus]	Uncharacterised	67.4	5		5	2	17		47518	0.22	0
35	41490	TRINITY_DN10128_c0_g1_i8	XP_011642605.1	PREDICTED: uncharacterized protein LOC105430647 [Pogonomyrmex barbatus]	Uncharacterised	67.4	5		5	2	17		47518	0.09	0
16	19618	TRINITY_DN7366_c0_g1_i2	XP_011645602.1	PREDICTED: uncharacterized protein LOC105432475 [Pogonomyrmex barbatus]	Uncharacterised	207.93	27	386000	13	13	27	Deamidation (NQ); Oxidation (M)	56718	50.33	0
113	19190	TRINITY_DN10095_c1_g6_i2	XP_011692910.1	PREDICTED: uncharacterized protein LOC105452989 [Wasmannia auropunctata]	Uncharacterised	21.13	0		1	0	1		207299	18.02	0
186	48412	TRINITY_DN8528_c0_g2_i2	XP_011861017.1	PREDICTED: uncharacterized protein LOC105558108 [Vollenhovia emeryi]	Uncharacterised	23.72	1		1	1	1		79939	2.41	0
186	48413	TRINITY_DN8528_c0_g2_i1	XP_011861017.1	PREDICTED: uncharacterized protein LOC105558108 [Vollenhovia emeryi]	Uncharacterised	23.72	1		1	1	1		84742	3.89	0
202	28197	TRINITY_DN9935_c0_g2_i1	XP_011864649.1	PREDICTED: uncharacterized protein LOC105560286 [Vollenhovia emeryi]	Uncharacterised	37.12	6	6550	1	1	1		18098	1.27	0
235	29053	TRINITY_DN9859_c0_g1_i1	XP_012523747.1	PREDICTED: uncharacterized protein LOC105829445 [Monomorium pharaonis]	Uncharacterised	20.95	0	2050000	1	1	1		142117	3.91	0
93	27997	TRINITY_DN8533_c0_g2_i1	XP_012524782.1	PREDICTED: uncharacterized protein LOC105830158 isoform X1 [Monomorium pharaonis]	Uncharacterised	109.95	20	9410	3	1	3		20073	258.53	0
44	21503	TRINITY_DN7341_c0_g1_i2	XP_014475404.1	PREDICTED: uncharacterized protein LOC106744841 isoform X26 [Dinoponera quadriceps]	Uncharacterised	33.96	1		3	2	8		218029	1.04	0
230	28330	TRINITY_DN8722_c0_g1_i1	XP_014477485.1	PREDICTED: uncharacterized protein LOC106745946 [Dinoponera quadriceps]	Uncharacterised	20.53	3	16300	1	1	1		31237	7.54	0
82	28030	TRINITY_DN9906_c0_g4_i3	XP_014479949.1	PREDICTED: uncharacterized protein LOC106747137 isoform X1 [Dinoponera quadriceps]	Uncharacterised	102.68	7	29500	2	2	4		40202	0	0
73	18199	TRINITY_DN10222_c1_g2_i3	XP_014483632.1	PREDICTED: uncharacterized protein LOC106749075 isoform X4 [Dinoponera quadriceps]	Uncharacterised	23.32	0		2	2	2		495643	51.87	0
73	18202	TRINITY_DN10222_c1_g2_i2	XP_014483632.1	PREDICTED: uncharacterized protein LOC106749075 isoform X4 [Dinoponera quadriceps]	Uncharacterised	23.32	0		2	2	2		514431	4.29	0
73	18204	TRINITY_DN10222_c1_g2_i8	XP_014483632.1	PREDICTED: uncharacterized protein LOC106749075 isoform X4 [Dinoponera quadriceps]	Uncharacterised	23.32	0		2	2	2		548234	0.73	0
145	40479	TRINITY_DN8093_c0_g2_i1	XP_014489309.1	PREDICTED: uncharacterized protein LOC106752244 isoform X3 [Dinoponera quadriceps]	Uncharacterised	25.75	2		1	1	1		38066	0.12	0
87	27992	TRINITY_DN9021_c0_g9_i1	EFN88006.1	Hypothetical protein EAI_11633 [Harpegnathos saltator]	Uncharacterised	79.18	11	18300	3	3	4		33411	247.29	0
8	27964	TRINITY_DN9856_c3_g18_i1	#N/A	#N/A	Uncharacterised	183.49	87	23400	14	1	70	Oxidation (M)	5287	0	0
18	17920	TRINITY_DN9957_c0_g3_i1	#N/A	#N/A	Uncharacterised	216.44	48	35000	15	4	26	Deamidation (NQ); Oxidation (M)	13382	85.42	0
9	27965	TRINITY_DN406_c0_g1_i1	#N/A	#N/A	Uncharacterised	183.63	71	41600	14	1	70	Deamidation (NQ); Oxidation (M)	6324	0	0
225	20957	TRINITY_DN9749_c0_g2_i1	N/A	N/A	Uncharacterised	22.46	2	1710	1	1	1		50905	34.85
4	27967	TRINITY_DN10132_c1_g1_i1	N/A	N/A	Uncharacterised	322.88	42		109	3	1579		10310	0.49
